# Supplementary material for: Plasma membrane phylloquinone biosynthesis in nonphotosynthetic parasitic plants
Source: Plant Physiol. 2021 Jan 30;185(4):1443–56. doi: 10.1093/plphys/kiab031 (PMC8133638; doi:10.1093/plphys/kiab031)
Supplement: kiab031_Supplementary_Data [file kiab031_supplementary_data.zip]

Archive with 2 entries (2 files):
- pp.01123.2020-s01.pdf
- pp.01123.2020-s02.xlsx
