# Supplementary material for: Plasma membrane phylloquinone biosynthesis in nonphotosynthetic parasitic plants
Source: Plant Physiol. 2021 Jan 30;185(4):1443–56. doi: 10.1093/plphys/kiab031 (PMC8133638; doi:10.1093/plphys/kiab031)
Supplement: kiab031_Supplementary_Data [file kiab031_supplementary_data.zip › pp.01123.2020-s02.xlsx]

## Sheet: Phelipanche aegyptiaca
Supplemental Dataset S2. Lists of transcripts used in coexpression network analysis. Transcript ID, functional annotations, expression levels, network connectivity and PhQ connectivity are provided for each species.
Pa.transcript	Pa.top500	GCC	Mimulus best hit	Arabidopsis best hit	Short name	Arabidopsis description	Uniprot description	GO.ID	GO.Term	Imbibed_seed	Germinated_seedling_preHIF	Germinated_seedling_postHIF	Haustoria_prevascular	Haustoria_postvascular2	Spider_stage	Shoot_pre_emergent	Root_pre_emergent	Leaf_stem_post_emergent	Floral_bud_post_emergent	PhQ_connected_degree	Network_degree
c176185_g1_i2.37080	TRUE	.	.	.	PaMenG	.	.	.	.	60.8531	178.975	279.767	27.9964	13.8323	11.252	0.252259	0.754061	0.569717	0.789682	3	121
Pa.c129385_g1_i1.23518	FALSE	NA	Migut.M00597	AT1G30040	ATGA2OX2,GA2OX2	gibberellin 2-oxidase	Gibberellin 2-beta-dioxygenase 1	NA	NA	38.1479	103.237	155.514	89.3957	63.0172	33.5289	32.4736	104.082	8.18183	5.16991	5	100
Pa.c130233_g1_i1.28891	FALSE	NA	.	.	.	.	.	NA	NA	NA	NA	NA	NA	NA	NA	NA	NA	NA	NA	NA	NA
Pa.c136957_g1_i1.34909	FALSE	NA	Migut.H02086	AT1G61520	LHCA3	photosystem I light harvesting complex gene 3	Chlorophyll a-b binding protein 8, chloroplastic	NA	NA	1.32497	0.233746	0.916724	2.11885	1.46657	0.839679	0.45077	1.91321	0.158029	1.18739	NA	NA
Pa.c13879_g3_i4.249	FALSE	0.92	Migut.L00067	AT4G39490	CYP96A10	cytochrome P450, family 96, subfamily A, polypeptide 10	Alkane hydroxylase MAH1	GO:0055114	oxidation-reduction process	6.8051	11.8615	7.08998	0.243402	0.0355751	0.098898	0	0.0981552	0.0650299	1.06826	3	98
Pa.c13958_g1_i3.250	FALSE	0.817	Migut.E00346	AT2G45570	CYP76C4	cytochrome P450, family 76, subfamily C, polypeptide 4	Geraniol 8-hydroxylase	GO:0055114	oxidation-reduction process	29.6463	41.4958	38.7674	84.7599	30.9024	69.1281	29.0622	71.9727	19.0492	12.5682	5	78
Pa.c14163_g1_i1.315	FALSE	0.873	Migut.C00555	AT2G45570	CYP76C6	cytochrome P450, family 76, subfamily C, polypeptide 6	Geraniol 8-hydroxylase	GO:0055114	oxidation-reduction process	48.1498	57.1309	64.6179	74.1047	55.8036	86.7753	16.7119	53.3309	3.50319	0.373418	5	110
Pa.c14373_g1_i1.1267	FALSE	0.736	Migut.H02431	AT5G09970	CYP78A7	cytochrome P450, family 78, subfamily A, polypeptide 7	Cytochrome P450 78A7	GO:0055114	oxidation-reduction process	27.6428	15.8004	18.7998	21.5703	36.5209	81.5623	22.9174	23.7882	10.6888	18.2729	1	19
Pa.c14478_g1_i1.1268	FALSE	NA	Migut.A00315	AT3G26300	CYP71B34	cytochrome P450, family 71, subfamily B, polypeptide 34	Cytochrome P450 71D13	NA	NA	3.96667	77.1751	5.1114	3.22379	2.59313	2.18323	97.024	68.2743	3.06639	1.1834	1	49
Pa.c145445_g1_i1.23607	FALSE	0.934	Migut.J00940	AT2G28760	UXS6	UDP-XYL synthase 6	UDP-glucuronic acid decarboxylase 6	GO:0055114	oxidation-reduction process	0	0	0.0879548	17.0357	3.1447	0.746511	0	0	0	0	1	68
Pa.c14607_g2_i1.832	FALSE	0.933	Migut.H00386	AT4G37370	CYP81D8	cytochrome P450, family 81, subfamily D, polypeptide 8	Cytochrome P450 81E8	GO:0055114	oxidation-reduction process	60.7427	86.1403	65.2931	50.3018	27.6762	31.2348	45.7938	62.3869	22.648	7.45991	4	110
Pa.c14611_g1_i3.835	FALSE	0.779	Migut.H00715	AT4G31940	CYP82C2	cytochrome P450, family 82, subfamily C, polypeptide 2	Cytochrome P450 82A4	GO:0055114	oxidation-reduction process	58.8933	115.532	119.675	50.8311	28.6176	82.8952	57.8708	193.423	1.36544	0	6	91
Pa.c14664_g2_i1.13062	FALSE	NA	Migut.N00724	AT2G30490	ATC4H,C4H,CYP73A5,REF3	cinnamate-4-hydroxylase	Trans-cinnamate 4-monooxygenase	NA	NA	440.575	341.429	875.087	410.147	351.905	549.42	519.908	416.743	877.182	301.174	NA	NA
Pa.c14705_g1_i1.1273	FALSE	NA	Migut.L00081	AT3G26300	CYP71B10	cytochrome P450, family 71, subfamily B, polypeptide 10	Cytochrome P450 CYP736A12	NA	NA	17.1728	36.2499	26.7239	9.15016	10.1448	27.2803	111.512	56.1731	47.0182	28.5426	NA	NA
Pa.c147069_g1_i2.25260	FALSE	0.956	Migut.D00816	AT2G30490	ATC4H,C4H,CYP73A5,REF3	cinnamate-4-hydroxylase	Trans-cinnamate 4-monooxygenase	GO:0055114	oxidation-reduction process	0	0	0.82302	137.644	18.709	9.66803	0	0	0	0	1	69
Pa.c14760_g1_i1.13082	FALSE	NA	Migut.H01682	AT4G39490	CYP96A5	cytochrome P450, family 96, subfamily A, polypeptide 5	Alkane hydroxylase MAH1	NA	NA	0.327144	0.448934	0.154348	5.20902	0.285898	0.884471	0.915555	0.0833523	8.3903	27.8509	NA	NA
Pa.c147830_g1_i1.19375	FALSE	NA	Migut.L01132	AT3G25545	.	Peroxidase superfamily protein	.	NA	NA	72.6831	44.2562	78.5493	91.1028	184.054	89.9512	31.2669	77.3462	39.9011	57.8914	1	41
Pa.c14788_g1_i1.2393	FALSE	NA	Migut.F01480	AT4G37430	CYP81F1,CYP91A2	cytochrome P450, family 91, subfamily A, polypeptide 2	Cytochrome P450 81F1	NA	NA	40.7978	24.0574	7.14055	8.99847	0.854477	1.12509	2.58919	1.24452	3.38048	3.41596	1	56
Pa.c14798_g2_i1.13087	FALSE	NA	Migut.N01701	AT1G05160	ATKAO1,CYP88A3,KAO1	cytochrome P450, family 88, subfamily A, polypeptide 3	Ent-kaurenoic acid oxidase 1	NA	NA	15.792	20.2359	13.9308	32.1138	35.8419	21.1882	20.4689	21.8642	10.8742	15.3759	1	41
Pa.c14825_g1_i1.13089	FALSE	0.814	Migut.H00212	AT5G38450	CYP735A1	cytochrome P450, family 735, subfamily A, polypeptide 1	Cytokinin hydroxylase	GO:0055114	oxidation-reduction process	0.49289	1.2857	4.09618	13.9889	2.50613	2.01571	0.878132	6.26136	0.932672	0.812272	2	63
Pa.c148402_g1_i1.15594	FALSE	0.923	Migut.L00047	AT4G37990	ATCAD9,CAD9	cinnamyl alcohol dehydrogenase 9	NADP-dependent alcohol dehydrogenase 7	GO:0055114	oxidation-reduction process	4.0743	20.4751	0	0	0	0	0	0	0	0	4	109
Pa.c14846_g2_i1.13094	FALSE	NA	Migut.J01619	AT2G40890	CYP98A3	cytochrome P450, family 98, subfamily A, polypeptide 3	Cytochrome P450 98A3	NA	NA	222.034	109.551	209.267	272.17	333.33	688.466	313.426	182.61	619.865	452.538	NA	NA
Pa.c14881_g1_i1.13100	FALSE	0.842	Migut.L01746	AT2G45570	CYP76G1	cytochrome P450, family 76, subfamily G, polypeptide 1	Cytochrome P450 76A2	GO:0055114	oxidation-reduction process	9.76997	17.6919	14.1365	14.8963	11.6257	11.6112	0	0.380315	2.22569	0.680252	3	107
Pa.c14887_g1_i1.13101	FALSE	NA	Migut.B01881	AT1G01280	CYP703,CYP703A2	cytochrome P450, family 703, subfamily A, polypeptide 2	Cytochrome P450 703A2	NA	NA	NA	NA	NA	NA	NA	NA	NA	NA	NA	NA	NA	NA
Pa.c14895_g1_i1.13102	FALSE	NA	Migut.C01354	AT5G07990	CYP75B1,D501,TT7	Cytochrome P450 superfamily protein	Flavonoid 3'-monooxygenase	NA	NA	1.98034	6.76147	3.56031	0.25439	0	0.0527104	26.2556	0.807634	3.16125	1.73219	NA	NA
Pa.c14898_g1_i1.13105	FALSE	NA	Migut.N01863	AT2G40890	CYP98A3	cytochrome P450, family 98, subfamily A, polypeptide 3	Cytochrome P450 98A2	NA	NA	78.5586	67.8478	186.74	91.5984	67.6044	115.791	251.804	156.194	327.598	105.34	NA	NA
Pa.c14902_g2_i1.2400	FALSE	NA	Migut.H02485	AT4G36220	CYP84A1,FAH1	ferulic acid 5-hydroxylase 1	Cytochrome P450 84A1	NA	NA	70.0981	111.726	135.211	20.6912	6.20301	15.0997	78.1109	26.248	388.101	1.85956	1	15
Pa.c14903_g2_i1.13109	FALSE	NA	Migut.F00411	AT2G45510	CYP704A2	cytochrome P450, family 704, subfamily A, polypeptide 2	Cytochrome P450 704C1	NA	NA	11.3445	117.118	19.4885	33.6739	51.6254	22.3978	37.8998	57.6377	9.90971	4.23746	3	65
Pa.c14916_g2_i1.13113	FALSE	NA	Migut.E01083	AT4G00360	ATT1,CYP86A2	cytochrome P450, family 86, subfamily A, polypeptide 2	Cytochrome P450 86A22	NA	NA	7.38104	7.8505	3.91494	2.90188	0.11092	1.20517	1.49232	2.45085	27.61	34.7244	NA	NA
Pa.c14919_g1_i1.13117	FALSE	NA	Migut.L01746	AT3G52970	CYP76G1	cytochrome P450, family 76, subfamily G, polypeptide 1	Cytochrome P450 76A2	NA	NA	48.0325	628.67	120.044	45.8889	57.6775	182.309	365.148	385.432	230.919	60.8354	1	49
Pa.c14946_g1_i1.2406	FALSE	0.947	Migut.C00742	AT3G61040	CYP76C7	cytochrome P450, family 76, subfamily C, polypeptide 7	(S)-N-methylcoclaurine 3'-hydroxylase isozyme 1 (Fragment)	GO:0055114	oxidation-reduction process	8.78433	395.918	14.9157	13.2173	0.559614	3.31723	19.1663	59.1273	0.102569	0.178317	5	117
Pa.c14949_g1_i3.2409	FALSE	0.904	Migut.M00202	AT3G14690	CYP72A15	cytochrome P450, family 72, subfamily A, polypeptide 15	Cytochrome P450 CYP72A219	GO:0055114	oxidation-reduction process	90.6294	201.269	165.663	56.7162	41.9098	83.2202	94.4027	104.952	34.4511	19.5085	5	113
Pa.c14949_g2_i2.2408	FALSE	NA	Migut.M00203	AT3G14690	CYP72A15	cytochrome P450, family 72, subfamily A, polypeptide 15	Cytochrome P450 CYP72A219	NA	NA	2.79283	36.0889	3.68841	4.65294	11.5811	7.69706	19.2683	46.9739	1.63791	2.11646	2	61
Pa.c149534_g4_i2.21131	FALSE	NA	Migut.K00361	AT2G07690	MCM5	Minichromosome maintenance (MCM2/3/5) family protein	DNA replication licensing factor MCM5	NA	NA	30.2598	18.1035	54.1115	91.8072	82.9131	83.8168	7.65417	10.2853	13.0478	92.2163	NA	NA
Pa.c14958_g1_i1.13128	FALSE	NA	Migut.D00397	AT5G63450	CYP94B1	cytochrome P450, family 94, subfamily B, polypeptide 1	Cytochrome P450 94A2	NA	NA	10.6068	11.1311	3.61238	6.54078	10.4421	15.1018	0.532286	0.868978	0.677869	1.75835	2	44
Pa.c14987_g1_i1.13143	FALSE	NA	Migut.H00387	AT4G37400	CYP81D3	cytochrome P450, family 81, subfamily D, polypeptide 3	Cytochrome P450 81F3	NA	NA	35.6431	48.7743	11.2536	13.8932	1.07244	1.38287	2.22917	1.69279	0.684525	0.988015	4	98
Pa.c15006_g1_i2.13154	FALSE	NA	Migut.F00677	AT5G05690	CBB3,CPD,CYP90,CYP90A,CYP90A1,DWF3	Cytochrome P450 superfamily protein	Cytochrome P450 90A1	NA	NA	4.68822	5.72561	3.04484	1.77886	0.649863	0.701165	1.57627	1.52063	2.76437	4.54014	1	36
Pa.c15019_g1_i2.13171	FALSE	0.789	Migut.J00852	AT5G36110	CYP716A1	cytochrome P450, family 716, subfamily A, polypeptide 1	Beta-amyrin 28-oxidase	GO:0055114	oxidation-reduction process	30.3492	121.101	48.408	99.4216	48.5481	145.157	127.01	267.418	45.188	34.874	2	53
Pa.c15021_g3_i2.13174	FALSE	0.735	Migut.J00965	AT2G27690	CYP94C1	cytochrome P450, family 94, subfamily C, polypeptide 1	Cytochrome P450 94C1	GO:0055114	oxidation-reduction process	18.1096	47.8353	99.3541	45.839	10.8892	31.0133	16.3705	41.5123	1.23296	0.175203	6	124
Pa.c15023_g1_i2.13175	FALSE	0.914	Migut.M00680	AT3G14690	CYP72A15	cytochrome P450, family 72, subfamily A, polypeptide 15	Cytochrome P450 CYP72A219	GO:0055114	oxidation-reduction process	3.94897	8.47528	19.7834	11.8886	4.55764	2.50029	1.09068	1.57068	0.42738	1.71139	1	102
Pa.c15037_g1_i1.13183	FALSE	NA	Migut.O00788	AT2G21910	CYP96A10	cytochrome P450, family 96, subfamily A, polypeptide 10	Alkane hydroxylase MAH1	NA	NA	2.61842	4.64085	0.272207	4.96166	2.43934	3.86695	16.7636	16.6212	26.9885	6.82477	NA	NA
Pa.c15043_g1_i1.13188	FALSE	0.912	Migut.C00648	AT5G25900	ATKO1,CYP701A3,GA3	GA requiring 3	Ent-kaurene oxidase, chloroplastic	GO:0055114	oxidation-reduction process	21.3579	37.6227	30.8621	26.5471	29.3392	13.2725	6.13583	11.6078	5.33831	7.70467	4	108
Pa.c15051_g4_i3.13190	FALSE	NA	Migut.A00521	AT5G45340	CYP707A1	cytochrome P450, family 707, subfamily A, polypeptide 1	Abscisic acid 8'-hydroxylase 1	NA	NA	50.4447	18.7214	12.2671	1.16563	0.560217	0.165291	0.41387	1.05689	1.58168	2.72082	1	57
Pa.c15065_g1_i4.13201	FALSE	0.84	Migut.L00085	AT3G26310	CYP71B34	cytochrome P450, family 71, subfamily B, polypeptide 34	Cytochrome P450 CYP736A12	GO:0055114	oxidation-reduction process	270.201	88.8577	33.3906	65.2702	29.8083	70.7406	4.76651	11.374	3.25908	1.36269	3	78
Pa.c153546_g1_i1.15685	FALSE	NA	Migut.N01609	.	FTRA2	ferredoxin/thioredoxin reductase subunit A (variable subunit) 2	.	NA	NA	11.3542	19.4917	7.86451	26.5094	13.8769	11.1737	18.137	21.1824	15.2927	13.0091	1	33
Pa.c155564_g1_i1.25301	FALSE	1	Migut.G00773	AT3G23810	ATSAHH1,EMB1395,HOG1,MEE58,SAHH1	S-adenosyl-L-homocysteine hydrolase	Adenosylhomocysteinase 2	GO:0055114	oxidation-reduction process	0	9.2397	0	0	0	0	0	3.78713	0	0	3	82
Pa.c157016_g1_i1.21115	FALSE	0.841	Migut.L00852	AT2G17480	ATMLO8,MLO8	Seven transmembrane MLO family protein	MLO-like protein 8	GO:0006952	defense response	74.1435	73.1314	158.345	36.9882	377.434	1113.1	45.0956	102.754	26.15	93.3839	1	30
Pa.c157730_g1_i1.15808	FALSE	NA	Migut.B00225	AT4G39230	.	NmrA-like negative transcriptional regulator family protein	Isoflavone reductase homolog	NA	NA	5.99899	18.855	9.3597	40.1715	8.91963	17.9342	20.2212	34.0727	21.2108	15.5349	2	41
Pa.c159867_g1_i1.15890	FALSE	NA	Migut.M01839	AT4G27270	FQR1	flavodoxin-like quinone reductase 1	Probable NAD(P)H dehydrogenase (quinone) FQR1-like 1	NA	NA	NA	NA	NA	NA	NA	NA	NA	NA	NA	NA	NA	NA
Pa.c160415_g1_i2.15917	FALSE	NA	Migut.F00399	AT4G25420	AT2301,ATGA20OX1,GA20OX1,GA5	2-oxoglutarate (2OG) and Fe(II)-dependent oxygenase superfamily protein	Gibberellin 20 oxidase 1-A	NA	NA	6.80013	3.19234	5.15477	2.37779	3.43395	6.01361	1.65861	2.21877	9.47504	0.911663	NA	NA
Pa.c161702_g1_i1.15979	FALSE	0.981	Migut.N02236	AT5G43940	ADH2,ATGSNOR1,GSNOR,HOT5,PAR2	GroES-like zinc-binding dehydrogenase family protein	S-(hydroxymethyl)glutathione dehydrogenase	GO:0055114	oxidation-reduction process	2.03639	46.4566	0	0	0	0	0	0	0	0	4	105
Pa.c162443_g1_i3.23716	FALSE	NA	.	.	.	.	Alcohol dehydrogenase 5	NA	NA	NA	NA	NA	NA	NA	NA	NA	NA	NA	NA	NA	NA
Pa.c163109_g2_i2.16053	FALSE	0.983	Migut.N00127	AT1G08830	PaCSD1	copper/zinc superoxide dismutase 1	Superoxide dismutase [Cu-Zn]	GO:0055114	oxidation-reduction process	9.84557	250.702	0	0	0	0	0	0	0	0	4	105
Pa.c16342_g1_i5.338	FALSE	0.922	Migut.F01999	AT1G61560	ATMLO6,MLO6	Seven transmembrane MLO family protein	MLO-like protein 6	GO:0006952	defense response	23.4751	73.2297	31.992	59.2645	11.4723	26.0628	10.6501	25.8548	0.347638	0.58721	5	123
Pa.c163801_g1_i1.35742	FALSE	0.85	Migut.I00834	.	ATGA3OX1,GA3OX1,GA4	gibberellin 3-oxidase 1	.	GO:0055114	oxidation-reduction process	0.43358	1.45248	0.387379	6.60021	5.11939	3.72288	0.770875	0.47223	2.38062	0.536922	NA	NA
Pa.c164774_g1_i1.35810	FALSE	NA	Migut.L01418	AT1G23740	.	Oxidoreductase, zinc-binding dehydrogenase family protein	Quinone oxidoreductase-like protein At1g23740, chloroplastic	NA	NA	NA	NA	NA	NA	NA	NA	NA	NA	NA	NA	NA	NA
Pa.c165987_g1_i1.35890	FALSE	NA	Migut.O00473	.	.	Cysteine/Histidine-rich C1 domain family protein	.	NA	NA	383.433	260.358	405.611	542.006	58.1446	208.514	44.2443	118.176	25.0064	9.78775	3	110
Pa.c167011_g1_i1.35968	FALSE	NA	Migut.B01627	.	BEN1	NAD(P)-binding Rossmann-fold superfamily protein	.	NA	NA	NA	NA	NA	NA	NA	NA	NA	NA	NA	NA	NA	NA
Pa.c167537_g1_i1.19585	FALSE	0.903	Migut.F01392	AT2G29980	FAD8	fatty acid desaturase 8	Omega-3 fatty acid desaturase, endoplasmic reticulum	GO:0055114	oxidation-reduction process	289.205	244.226	242.713	184.007	124.816	173.924	23.3372	11.4437	98.0212	90.7356	2	85
Pa.c167906_g2_i1.24996	FALSE	0.835	Migut.J00427	AT2G37130	.	Peroxidase superfamily protein	Peroxidase 21	GO:0055114	oxidation-reduction process	0	0	0	1.74747	0.0858885	0.266068	2.35884	7.64994	0.648533	0.304424	1	31
Pa.c168476_g3_i3.22287	FALSE	NA	Migut.N02499	AT4G33790	CER4,FAR3,G7	Jojoba acyl CoA reductase-related male sterility protein	Alcohol-forming fatty acyl-CoA reductase	NA	NA	NA	NA	NA	NA	NA	NA	NA	NA	NA	NA	NA	NA
Pa.c168582_g1_i2.19611	FALSE	0.864	Migut.L01898	AT3G26300	ATR4,CYP83B1,RED1,RNT1,SUR2	cytochrome P450, family 83, subfamily B, polypeptide 1	Cytochrome P450 71B34	GO:0055114	oxidation-reduction process	8.402	15.337	10.5377	7.88796	8.9928	18.381	0.845329	1.87008	0.544929	0.375915	4	91
Pa.c168872_g1_i2.16461	FALSE	0.91	Migut.G00462	AT1G06620	.	2-oxoglutarate (2OG) and Fe(II)-dependent oxygenase superfamily protein	1-aminocyclopropane-1-carboxylate oxidase homolog 1	GO:0055114	oxidation-reduction process	46.2559	116.551	77.2581	46.1523	16.6607	16.2828	36.6243	52.7888	9.49918	6.35306	4	110
Pa.c168936_g2_i1.16466	FALSE	0.849	Migut.D00338	AT3G63290	.	2-oxoglutarate (2OG) and Fe(II)-dependent oxygenase superfamily protein	.	GO:0055114	oxidation-reduction process	1.82187	2.63409	2.26088	2.77538	1.00848	3.48883	3.4419	5.11066	2.49837	2.24382	1	35
Pa.c169162_g1_i1.19624	FALSE	0.884	Migut.J00471	AT2G36690	.	2-oxoglutarate (2OG) and Fe(II)-dependent oxygenase superfamily protein	Protein DMR6-LIKE OXYGENASE 2	GO:0055114	oxidation-reduction process	15.1536	96.1062	33.7373	103.423	14.7633	54.5286	28.1172	17.3185	2.86574	0.985557	3	107
Pa.c169916_g2_i2.36265	FALSE	NA	Migut.O00392	AT1G48130	ATPER1,PER1	1-cysteine peroxiredoxin 1	1-Cys peroxiredoxin	NA	NA	1041.72	60.8073	20.4914	0.592695	0	0	0	0	0	0	1	62
Pa.c169982_g1_i3.27850	FALSE	0.898	Migut.G00382	AT2G26400	ATARD2	RmlC-like cupins superfamily protein	1,2-dihydroxy-3-keto-5-methylthiopentene dioxygenase 1	GO:0055114	oxidation-reduction process	0	0	0.571721	11.1496	2.78767	1.31672	0	0	0	0	1	61
Pa.c170304_g1_i1.19665	FALSE	0.751	Migut.F00304	AT5G23980	PaFRO1	ferric reduction oxidase 4	Ferric reduction oxidase 4	GO:0055114	oxidation-reduction process	2.28343	11.3382	9.59029	24.4177	12.5953	66.2746	0.671416	3.54501	0.776989	0.55596	4	75
Pa.c170906_g1_i1.36397	FALSE	NA	Migut.B00263	AT1G12740	CYP87A2	cytochrome P450, family 87, subfamily A, polypeptide 2	Cytochrome P450 87A3	NA	NA	0	0	0	0	0	0	0	0	2.10953	7.0595	NA	NA
Pa.c171386_g1_i1.16731	FALSE	NA	Migut.N00312	.	MLP423	MLP-like protein 423	Major allergen Pru ar 1	NA	NA	220.689	4354.27	1002.05	188.22	177.199	309.038	1820.21	1325.23	142.5	32.8737	3	75
Pa.c171386_g1_i2.40277	FALSE	0.92	Migut.N00312	.	MLP423	MLP-like protein 423	Major allergen Pru ar 1	GO:0006952	defense response	218.564	3669.68	1047.86	169.951	156.224	209.9	966.624	1156.09	74.3477	19.0674	4	100
Pa.c172026_g1_i1.16811	FALSE	NA	Migut.K00869	AT1G14130	.	2-oxoglutarate (2OG) and Fe(II)-dependent oxygenase superfamily protein	2-oxoglutarate-dependent dioxygenase DAO	NA	NA	2.36666	3.72823	2.49594	14.1585	7.75237	7.5747	5.30699	4.66902	4.44784	6.73998	1	35
Pa.c173786_g1_i2.36761	FALSE	0.852	Migut.B01356	AT2G27660	.	Cysteine/Histidine-rich C1 domain family protein	.	GO:0055114	oxidation-reduction process	35.6308	44.9393	53.485	34.352	9.94306	32.3994	5.51958	19.9494	1.74791	2.64052	5	122
Pa.c17382_g1_i1.2986	FALSE	NA	.	.	.	.	.	NA	NA	41.0447	147.649	99.5577	42.291	2.06974	0.54612	0.310824	2.34022	0.36926	0.284349	4	120
Pa.c174419_g2_i3.17128	FALSE	NA	Migut.L01750	AT3G52960	.	Thioredoxin superfamily protein	Peroxiredoxin-2E-1, chloroplastic	NA	NA	NA	NA	NA	NA	NA	NA	NA	NA	NA	NA	NA	NA
Pa.c174566_g1_i2.17154	FALSE	NA	Migut.A00827	AT4G12300	CYP706A6	cytochrome P450, family 706, subfamily A, polypeptide 6	Cytochrome P450 76C1	NA	NA	15.5836	22.6907	23.1355	28.9075	26.92	38.2861	1.11454	0.959792	26.0248	39.8537	NA	NA
Pa.c174869_g1_i1.36900	FALSE	NA	Migut.K01420	AT5G40610	.	NAD-dependent glycerol-3-phosphate dehydrogenase family protein	Glycerol-3-phosphate dehydrogenase [NAD(+)]	NA	NA	7.26681	8.18778	5.53226	7.76907	8.08641	6.45215	0.533556	3.36192	3.22521	2.93825	2	81
Pa.c175174_g1_i3.21118	FALSE	NA	Migut.K00888	AT4G37990	ATCAD9,CAD9	cinnamyl alcohol dehydrogenase 9	8-hydroxygeraniol dehydrogenase	NA	NA	281.382	244.005	599.317	857.831	243.231	254.082	844.751	308.573	219.268	231.416	1	40
Pa.c175174_g1_i4.17226	FALSE	NA	Migut.K00888	AT4G37990	ATCAD9,CAD9	cinnamyl alcohol dehydrogenase 9	8-hydroxygeraniol dehydrogenase	NA	NA	NA	NA	NA	NA	NA	NA	NA	NA	NA	NA	NA	NA
Pa.c175265_g1_i1.19861	FALSE	NA	Migut.K00888	AT4G37980	ATCAD9,CAD9	cinnamyl alcohol dehydrogenase 9	Alcohol dehydrogenase 1	NA	NA	NA	NA	NA	NA	NA	NA	NA	NA	NA	NA	NA	NA
Pa.c175265_g1_i2.17238	FALSE	NA	Migut.K00888	AT4G37980	ATCAD9,CAD9	cinnamyl alcohol dehydrogenase 9	Alcohol dehydrogenase 1	NA	NA	NA	NA	NA	NA	NA	NA	NA	NA	NA	NA	NA	NA
Pa.c175270_g1_i2.17239	FALSE	NA	Migut.N02327	AT5G19440	.	NAD(P)-binding Rossmann-fold superfamily protein	Tetraketide alpha-pyrone reductase 1	NA	NA	3.02289	3.3762	7.56221	13.2563	3.70212	2.39756	0.55727	0.384414	0.399066	0.815785	1	87
Pa.c175270_g1_i6.30203	FALSE	NA	Migut.N02327	AT5G19440	.	NAD(P)-binding Rossmann-fold superfamily protein	Tetraketide alpha-pyrone reductase 1	NA	NA	2.50171	2.60325	5.70776	8.86333	2.50283	1.72993	1.30181	0.185176	0.128629	0.454757	2	99
Pa.c175522_g1_i2.28203	FALSE	NA	Migut.K00286	AT4G30440	GAE1	UDP-D-glucuronate 4-epimerase 1	UDP-glucuronate 4-epimerase 1	NA	NA	16.9395	19.8697	32.7521	34.9038	10.2572	25.2636	61.1487	153.963	82.5377	37.1035	1	19
Pa.c176091_g1_i2.25199	FALSE	NA	Migut.J01619	AT2G40890	CYP98A3	cytochrome P450, family 98, subfamily A, polypeptide 3	Cytochrome P450 98A3	NA	NA	230.956	146.123	243.075	328.519	368.777	616.534	228.522	180.09	449.655	313.479	NA	NA
Pa.c176164_g1_i2.30490	FALSE	0.847	Migut.L02026	AT3G08950	.	electron transport SCO1/SenC family protein	Protein SCO1 homolog 1, mitochondrial	GO:0055114	oxidation-reduction process	9.80605	15.1326	10.4837	46.0062	29.5534	19.8891	6.86118	11.2669	6.94143	13.4022	NA	NA
Pa.c176197_g1_i1.17370	FALSE	NA	Migut.H01682	AT2G21910	CYP96A5	cytochrome P450, family 96, subfamily A, polypeptide 5	Alkane hydroxylase MAH1	NA	NA	0.0967372	0.913715	0.180498	4.92285	0.952472	2.36539	0.0647588	0.101084	3.52624	30.5627	NA	NA
Pa.c176478_g1_i1.25169	FALSE	NA	Migut.E01379	AT4G19380	.	Long-chain fatty alcohol dehydrogenase family protein	Long-chain-alcohol oxidase FAO4A	NA	NA	2.6853	8.5169	9.81231	5.46464	5.175	7.58935	1.95181	2.29107	9.24796	21.8568	NA	NA
Pa.c176562_g1_i1.19907	FALSE	NA	Migut.G00382	AT4G14716	ATARD2	RmlC-like cupins superfamily protein	1,2-dihydroxy-3-keto-5-methylthiopentene dioxygenase 2	NA	NA	183.313	376.774	235.199	161.835	251.428	173.377	260.804	399.32	133.067	102.888	2	68
Pa.c176592_g2_i1.21668	FALSE	NA	.	.	.	.	.	NA	NA	1.25005	5.05997	4.52537	2.72791	6.33287	3.76471	3.53161	1.02795	3.18786	0.746815	NA	NA
Pa.c176592_g2_i2.19909	FALSE	NA	Migut.N02610	AT1G61560	ATMLO3,MLO3	Seven transmembrane MLO family protein	MLO-like protein 6	NA	NA	4.16086	11.3055	8.90995	7.13086	10.7274	5.49426	8.96861	5.82031	8.66539	2.75469	NA	NA
Pa.c176610_g1_i1.19911	FALSE	NA	Migut.F02116	AT3G47390	PHS1	cytidine/deoxycytidylate deaminase family protein	Riboflavin biosynthesis protein PYRR, chloroplastic	NA	NA	5.02271	1.92309	4.84943	5.37558	7.43725	8.69058	6.0584	3.94617	5.73968	9.42422	NA	NA
Pa.c176749_g1_i1.17458	FALSE	NA	Migut.K00888	AT4G37990	ATCAD9,CAD9	cinnamyl alcohol dehydrogenase 9	Geraniol dehydrogenase 1	NA	NA	NA	NA	NA	NA	NA	NA	NA	NA	NA	NA	NA	NA
Pa.c176787_g10_i1.37174	FALSE	NA	.	ATCG00670	.	.	ATP-dependent Clp protease proteolytic subunit	NA	NA	282.645	2294.78	345.673	92.4278	141.477	43.7465	509.822	13.9725	1604.84	2926.34	NA	NA
Pa.c176821_g2_i1.19920	FALSE	NA	Migut.D01248	ATMG00510	.	NAD(P)H dehydrogenase subunit H	NADH-ubiquinone oxidoreductase 49 kDa subunit, mitochondrial	NA	NA	NA	NA	NA	NA	NA	NA	NA	NA	NA	NA	NA	NA
Pa.c176821_g2_i3.17473	FALSE	NA	Migut.D01248	ATMG00510	.	NAD(P)H dehydrogenase subunit H	NADH-ubiquinone oxidoreductase 49 kDa subunit, mitochondrial	NA	NA	NA	NA	NA	NA	NA	NA	NA	NA	NA	NA	NA	NA
Pa.c177256_g1_i2.17530	FALSE	NA	Migut.H02076	.	.	.	Polyphenol oxidase I, chloroplastic	NA	NA	NA	NA	NA	NA	NA	NA	NA	NA	NA	NA	NA	NA
Pa.c177673_g1_i2.17584	FALSE	0.923	Migut.H00897	AT5G15120	.	Protein of unknown function (DUF1637)	Plant cysteine oxidase 1	GO:0055114	oxidation-reduction process	16.0487	184.324	155.739	121.561	34.4211	81.2282	43.6661	41.394	13.4016	12.2313	4	108
Pa.c177770_g1_i1.19969	FALSE	NA	Migut.N03357	AT1G72190	.	D-isomer specific 2-hydroxyacid dehydrogenase family protein	Hydroxypyruvate reductase	NA	NA	20.6864	26.4892	30.1352	77.7781	67.7319	46.7837	12.3497	19.7731	27.0538	17.0795	1	47
Pa.c177917_g1_i7.29318	FALSE	NA	Migut.C00604	AT2G26540	ATDUF3,ATUROS,DUF3,HEMD,UROS	uroporphyrinogen-III synthase family protein	Uroporphyrinogen-III synthase, chloroplastic	NA	NA	2.8686	5.97947	3.46109	6.92858	7.72998	5.1976	1.7721	3.93474	2.76742	5.49438	1	39
Pa.c178180_g1_i2.22751	FALSE	NA	Migut.M01050	AT1G29040	.	.	.	NA	NA	2.57509	4.09085	1.73065	5.75694	7.00613	2.47545	3.33972	3.35157	0.453267	2.03227	1	37
Pa.c178363_g1_i2.17683	FALSE	NA	Migut.N03193	AT1G76160	sks5	SKU5 similar 5	L-ascorbate oxidase homolog	NA	NA	36.1445	33.049	25.0449	56.6377	32.6294	57.1843	28.311	8.41433	202.693	41.4019	NA	NA
Pa.c178608_g2_i1.17726	FALSE	NA	Migut.K00690	AT3G04120	GAPC,GAPC-1,GAPC1	glyceraldehyde-3-phosphate dehydrogenase C subunit 1	Glyceraldehyde-3-phosphate dehydrogenase GAPC1, cytosolic	NA	NA	NA	NA	NA	NA	NA	NA	NA	NA	NA	NA	NA	NA
Pa.c178832_g1_i1.21745	FALSE	0.904	Migut.D02345	AT2G27690	CYP94C1	cytochrome P450, family 94, subfamily C, polypeptide 1	Cytochrome P450 94C1	GO:0055114	oxidation-reduction process	2.28987	3.80204	8.91607	6.55418	1.37226	2.0149	0.248311	0.510279	1.74232	1.35101	2	98
Pa.c179157_g1_i6.24555	FALSE	NA	Migut.L00081	AT5G57260	CYP71B10	cytochrome P450, family 71, subfamily B, polypeptide 10	Cytochrome P450 CYP736A12	NA	NA	9.20405	12.2313	11.329	7.8562	7.09605	19.2003	70.7854	32.057	34.831	42.4641	NA	NA
Pa.c179528_g1_i1.24951	FALSE	0.795	Migut.I01086	AT1G17420	.	PLAT/LH2 domain-containing lipoxygenase family protein	Linoleate 13S-lipoxygenase 3-1, chloroplastic	GO:0055114	oxidation-reduction process	67.7354	46.5609	133.967	35.6932	20.3549	85.1833	11.0498	17.8328	1.06862	1.26063	4	95
Pa.c17976_g1_i2.3007	FALSE	NA	.	.	.	.	.	NA	NA	4.99915	0	0	0	0	3.63875	474.428	0	7848.7	3974.69	NA	NA
Pa.c180296_g2_i3.37732	FALSE	NA	Migut.N01323	AT1G68010	ATHPR1,HPR	hydroxypyruvate reductase	Glycerate dehydrogenase HPR, peroxisomal	NA	NA	5.57098	7.65575	4.37067	7.55682	4.10222	6.57687	15.124	10.8288	12.1755	4.93406	NA	NA
Pa.c18032_g1_i3.2203	FALSE	NA	Migut.M01552	AT5G08280	HEMC	hydroxymethylbilane synthase	Porphobilinogen deaminase, chloroplastic	NA	NA	NA	NA	NA	NA	NA	NA	NA	NA	NA	NA	NA	NA
Pa.c180400_g1_i1.21401	FALSE	NA	Migut.I00252	AT5G07800	.	Flavin-binding monooxygenase family protein	Flavin-containing monooxygenase FMO GS-OX-like 9	NA	NA	0	0	0	4.52627	1.56105	2.11297	0.343282	0.408786	6.18888	1.37616	NA	NA
Pa.c180440_g1_i1.37754	FALSE	NA	Migut.F01222	AT3G56460	.	GroES-like zinc-binding alcohol dehydrogenase family protein	.	NA	NA	44.1419	77.1329	60.925	25.4089	37.1755	44.231	95.5601	146.383	65.2911	57.7505	NA	NA
Pa.c180643_g2_i10.23178	FALSE	0.933	Migut.L00107	AT5G65110	ACX2,ATACX2	acyl-CoA oxidase 2	Acyl-coenzyme A oxidase 2, peroxisomal	GO:0055114	oxidation-reduction process	53.964	47.909	87.1241	6.37534	14.3555	2.86616	9.15745	5.94988	1.82619	3.09819	2	87
Pa.c180786_g1_i2.23134	FALSE	NA	Migut.C00166	AT5G09360	LAC14	laccase 14	Laccase-14	NA	NA	48.7151	31.3075	67.8858	52.2978	18.2507	50.2243	7.19568	13.7001	9.63525	7.21265	3	103
Pa.c180868_g1_i1.22140	FALSE	0.756	Migut.D00593	AT4G34890	ATXDH1,XDH1	xanthine dehydrogenase 1	Xanthine dehydrogenase	GO:0055114	oxidation-reduction process	4.93685	6.2583	5.18208	0	5.23404	6.48951	5.17843	8.4733	2.68076	5.10299	1	29
Pa.c180949_g4_i6.28219	FALSE	0.896	Migut.D00559	AT3G20790	.	NAD(P)-binding Rossmann-fold superfamily protein	.	GO:0055114	oxidation-reduction process	4.42231	10.7937	4.77428	11.8002	8.85482	8.04145	4.37522	3.77163	3.05425	4.7089	2	72
Pa.c181025_g5_i3.21212	FALSE	NA	Migut.G00179	AT3G21420	.	2-oxoglutarate (2OG) and Fe(II)-dependent oxygenase superfamily protein	Protein SRG1	NA	NA	0.227358	1.70093	1.05311	9.61867	6.21556	25.8538	79.1555	215.747	35.6671	6.23348	1	36
Pa.c181033_g1_i1.18095	FALSE	NA	Migut.O00179	AT3G48280	CYP71A25	cytochrome P450, family 71, subfamily A, polypeptide 25	Cytochrome P450 71A2	NA	NA	0.697129	0.174858	0.252188	1.71488	0.99544	1.55242	2.87451	11.7063	30.3618	19.6861	NA	NA
Pa.c181033_g1_i2.21087	FALSE	NA	Migut.O00179	AT3G48310	CYP71A25	cytochrome P450, family 71, subfamily A, polypeptide 25	Cytochrome P450 71A6 (Fragment)	NA	NA	0.43312	0	0.192945	0.831234	0.384423	0.684409	2.10651	5.72261	26.1593	17.4302	NA	NA
Pa.c18122_g1_i4.2212	FALSE	NA	Migut.N02606	AT5G60600	CLB4,CSB3,GCPE,HDS,ISPG	4-hydroxy-3-methylbut-2-enyl diphosphate synthase	4-hydroxy-3-methylbut-2-en-1-yl diphosphate synthase (ferredoxin), chloroplastic	NA	NA	NA	NA	NA	NA	NA	NA	NA	NA	NA	NA	NA	NA
Pa.c181255_g1_i4.37917	FALSE	0.861	Migut.J00773	AT5G39890	.	Protein of unknown function (DUF1637)	Plant cysteine oxidase 2	GO:0055114	oxidation-reduction process	0.92601	39.8485	27.7455	19.4886	3.32478	9.46736	9.59732	13.4262	3.00856	2.39152	5	98
Pa.c181339_g1_i1.23374	FALSE	NA	Migut.M00546	AT4G20820	.	FAD-binding Berberine family protein	Cannabidiolic acid synthase-like 2	NA	NA	2.46728	44.0329	19.9888	16.6112	8.56059	27.7662	85.5924	87.7498	7.04232	2.7525	2	56
Pa.c181559_g2_i1.30782	FALSE	NA	Migut.K01379	AT3G27820	ATMDAR4,MDAR4	monodehydroascorbate reductase 4	Monodehydroascorbate reductase 4, peroxisomal	NA	NA	4.55	4.65795	3.56245	5.54014	8.56708	10.1419	8.6276	6.57945	15.078	9.87361	NA	NA
Pa.c181624_g1_i7.18182	FALSE	0.875	Migut.I00488	AT3G04120	GAPC,GAPC-1,GAPC1	glyceraldehyde-3-phosphate dehydrogenase C subunit 1	Glyceraldehyde-3-phosphate dehydrogenase	GO:0055114	oxidation-reduction process	2.76851	70.1697	1.2962	53.6396	5.46486	2.94959	0	0.0776339	0	0	4	110
Pa.c181906_g1_i1.26591	FALSE	NA	Migut.H01014	AT2G20890	PSB29,THF1	photosystem II reaction center PSB29 protein	Protein THYLAKOID FORMATION1, chloroplastic	NA	NA	NA	NA	NA	NA	NA	NA	NA	NA	NA	NA	NA	NA
Pa.c181930_g2_i2.18237	FALSE	NA	Migut.E00397	AT1G15140	.	FAD/NAD(P)-binding oxidoreductase	Fruit protein pKIWI502	NA	NA	NA	NA	NA	NA	NA	NA	NA	NA	NA	NA	NA	NA
Pa.c181930_g2_i3.29283	FALSE	NA	Migut.E00397	AT1G15140	.	FAD/NAD(P)-binding oxidoreductase	Fruit protein pKIWI502	NA	NA	NA	NA	NA	NA	NA	NA	NA	NA	NA	NA	NA	NA
Pa.c181948_g2_i1.18243	FALSE	NA	Migut.M01947	AT3G19820	CBB1,DIM,DIM1,DWF1,EVE1	cell elongation protein / DWARF1 / DIMINUTO (DIM)	Delta(24)-sterol reductase	NA	NA	83.5566	53.4761	69.7712	165.739	227.307	111.453	16.8349	9.35516	67.3174	131.351	NA	NA
Pa.c182061_g1_i3.28955	FALSE	0.951	Migut.H02504	AT4G36380	ROT3	Cytochrome P450 superfamily protein	3-epi-6-deoxocathasterone 23-monooxygenase	GO:0055114	oxidation-reduction process	6.64349	14.217	6.82247	4.35222	3.05217	1.91568	0.333309	0.0963547	0.268423	1.55759	4	103
Pa.c182098_g1_i1.18268	FALSE	NA	Migut.E01376	AT5G45340	CYP707A1	cytochrome P450, family 707, subfamily A, polypeptide 1	Abscisic acid 8'-hydroxylase 1	NA	NA	2.49257	3.92776	2.48916	4.06767	5.09184	1.49567	0.498881	0.148145	0.583168	6.66409	NA	NA
Pa.c182098_g2_i1.22301	FALSE	NA	Migut.E01376	AT5G45340	CYP707A1	cytochrome P450, family 707, subfamily A, polypeptide 1	Abscisic acid 8'-hydroxylase 1	NA	NA	16.0139	8.35512	4.1002	0.42753	0.26744	0.157553	0.303588	0.514586	1.42823	0.29511	2	63
Pa.c182220_g1_i4.18289	FALSE	0.952	Migut.D00687	AT5G21105	.	Plant L-ascorbate oxidase	L-ascorbate oxidase	GO:0055114	oxidation-reduction process	18.0704	26.0528	80.344	3.85692	2.23764	1.23086	2.63353	7.17077	2.96602	0.409452	3	111
Pa.c182262_g2_i1.21480	FALSE	NA	Migut.F01480	AT4G37370	CYP81F1,CYP91A2	cytochrome P450, family 91, subfamily A, polypeptide 2	Cytochrome P450 81F3	NA	NA	41.3897	32.1833	6.25331	7.33058	0.278394	1.72515	4.45978	1.89597	0.389757	0.890378	3	78
Pa.c182284_g1_i1.23234	FALSE	0.921	Migut.F00544	AT5G07440	GDH2	glutamate dehydrogenase 2	Glutamate dehydrogenase A	GO:0055114	oxidation-reduction process	22.4057	50.4086	58.1892	28.6501	31.6464	31.8179	17.5694	17.6501	21.3365	14.1096	4	107
Pa.c18241_g1_i1.912	FALSE	0.751	Migut.M00434	AT4G15440	CYP74B2,HPL1	hydroperoxide lyase 1	Linolenate hydroperoxide lyase, chloroplastic	GO:0055114	oxidation-reduction process	16.733	14.2842	27.7697	28.3182	18.1154	38.9808	22.6751	41.5303	9.10175	7.2059	3	41
Pa.c182494_g1_i3.24732	FALSE	NA	Migut.E01102	AT4G11600	PaGPX6.1	glutathione peroxidase 6	Probable phospholipid hydroperoxide glutathione peroxidase	NA	NA	201.964	171.175	96.2033	69.8887	67.9974	60.0411	104.656	93.6428	81.0837	49.3407	NA	NA
Pa.c182538_g2_i1.31254	FALSE	0.939	Migut.A00240	AT4G13260	YUC6	Flavin-binding monooxygenase family protein	Indole-3-pyruvate monooxygenase YUCCA2	GO:0055114	oxidation-reduction process	7.45561	2.51692	11.8104	0.649778	0.883431	0.210261	0	0	0	0.345939	1	84
Pa.c182791_g1_i1.33581	FALSE	0.811	Migut.H02545	AT4G33420	.	Peroxidase superfamily protein	Peroxidase 47	GO:0055114	oxidation-reduction process	0	0.418653	2.64876	1.78694	15.2093	61.111	62.6244	378.802	28.908	5.13072	1	41
Pa.c183180_g1_i1.20216	FALSE	NA	Migut.B01765	AT2G45970	CYP86A8,LCR	cytochrome P450, family 86, subfamily A, polypeptide 8	Cytochrome P450 86A8	NA	NA	7.1612	5.41075	5.77948	3.093	2.35262	4.96375	2.17746	0.604086	21.0104	28.4171	NA	NA
Pa.c183257_g1_i1.18435	FALSE	NA	Migut.F01177	AT4G12420	SKU5	Cupredoxin superfamily protein	Monocopper oxidase-like protein SKU5	NA	NA	7.96911	2.86224	5.18981	4.73907	8.10359	7.02159	2.86874	1.9426	6.30646	9.45965	NA	NA
Pa.c183431_g2_i1.22253	FALSE	0.914	Migut.A01136	AT2G35690	ACX1,ATACX1	acyl-CoA oxidase 1	Putative peroxisomal acyl-coenzyme A oxidase 1.2	GO:0055114	oxidation-reduction process	46.2152	128.505	83.3801	53.0119	52.4308	86.1619	61.4471	52.8242	37.333	54.6447	5	85
Pa.c183494_g1_i2.29942	FALSE	0.783	Migut.E00164	AT1G60420	.	DC1 domain-containing protein	Probable nucleoredoxin 1	GO:0055114	oxidation-reduction process	18.4098	20.9662	33.5315	39.8203	31.0369	20.4239	25.9784	52.5418	7.71589	8.78228	1	58
Pa.c183607_g1_i2.24894	FALSE	0.939	Migut.F00846	AT3G44190	.	FAD/NAD(P)-binding oxidoreductase family protein	.	GO:0055114	oxidation-reduction process	46.0456	55.0359	76.9811	2.26839	2.86446	5.40577	4.35592	16.4368	1.9149	1.15385	4	117
Pa.c183698_g1_i1.18518	FALSE	0.767	Migut.E00164	AT1G60420	.	DC1 domain-containing protein	Probable nucleoredoxin 1	GO:0055114	oxidation-reduction process	0.691885	1.17938	3.2964	4.44314	3.90953	4.32805	3.86909	5.91256	2.73219	1.48015	2	49
Pa.c183701_g1_i1.18520	FALSE	NA	Migut.I01025	AT1G72970	EDA17,HTH	Glucose-methanol-choline (GMC) oxidoreductase family protein	Protein HOTHEAD	NA	NA	10.188	10.9788	15.1891	4.80487	9.7374	6.81369	4.27549	4.88256	17.6377	45.2174	NA	NA
Pa.c183746_g2_i2.24792	FALSE	NA	Migut.K01008	AT5G13110	G6PD2	glucose-6-phosphate dehydrogenase 2	Glucose-6-phosphate 1-dehydrogenase, chloroplastic	NA	NA	NA	NA	NA	NA	NA	NA	NA	NA	NA	NA	NA	NA
Pa.c183763_g3_i1.26481	FALSE	0.825	Migut.N00291	AT3G23510	.	Cyclopropane-fatty-acyl-phospholipid synthase	.	GO:0055114	oxidation-reduction process	5.76146	13.7932	11.6138	5.80086	12.3769	44.9938	17.1551	13.2831	5.73137	3.08304	3	38
Pa.c183903_g4_i4.38451	FALSE	0.745	Migut.B01290	AT3G63510	.	FMN-linked oxidoreductases superfamily protein	.	GO:0055114	oxidation-reduction process	1.16755	7.97922	3.7986	10.8852	4.00222	4.90151	5.2296	6.8724	0.805751	3.02208	4	80
Pa.c183917_g1_i2.18555	FALSE	NA	Migut.C01117	AT1G44170	ALDH3H1,ALDH4	aldehyde dehydrogenase 3H1	Aldehyde dehydrogenase	NA	NA	3.51022	5.83621	4.83471	5.49683	6.62684	9.0938	23.4262	28.0857	13.1697	29.0806	NA	NA
Pa.c183951_g5_i1.18564	FALSE	NA	Migut.C01043	AT1G77120	ADH,ADH1,ATADH,ATADH1	alcohol dehydrogenase 1	Alcohol dehydrogenase 1	NA	NA	257.223	45.4305	48.0164	0.661767	122.839	11.9478	15.0768	8.9475	8.4298	2.75003	NA	NA
Pa.c184053_g1_i4.21158	FALSE	NA	Migut.M00639	AT2G36930	.	.	Polyphenol oxidase II, chloroplastic	NA	NA	179.693	80.8452	139.524	184.876	99.0846	282.237	415.426	398.958	594.642	259.818	NA	NA
Pa.c184404_g1_i1.20833	FALSE	NA	Migut.D00993	AT1G79750	ATNADP-ME4,NADP-ME4	NADP-malic enzyme 4	NADP-dependent malic enzyme, chloroplastic	NA	NA	44.2854	32.8571	56.5378	57.3976	62.8792	80.3903	95.2818	129.638	60.0561	77.6742	NA	NA
Pa.c184879_g2_i1.25386	FALSE	NA	Migut.H00154	AT5G40150	.	Peroxidase superfamily protein	Peroxidase 63	NA	NA	8.15779	2.27141	6.09176	5.06253	2.03588	7.20515	3.97886	2.41799	41.3061	17.9996	NA	NA
Pa.c18505_g1_i1.1473	FALSE	0.789	Migut.J01406	AT4G30440	GAE1	UDP-D-glucuronate 4-epimerase 1	UDP-glucuronate 4-epimerase 1	GO:0055114	oxidation-reduction process	29.4998	52.3284	57.4163	73.8509	24.5218	58.2361	131.341	323.589	109.392	51.8055	1	30
Pa.c185207_g7_i1.38705	FALSE	0.789	Migut.A00388	.	CYP714A1	cytochrome P450, family 714, subfamily A, polypeptide 1	.	GO:0055114	oxidation-reduction process	0.339655	2.81353	0	2.21679	1.15321	1.08714	3.36513	17.7126	2.17452	1.40002	1	47
Pa.c185561_g1_i1.20331	FALSE	NA	.	.	.	.	.	NA	NA	282.323	616.77	613.393	523.214	4.44023	0	3.99543	6.38491	0	2.08249	4	111
Pa.c18570_g1_i1.3142	FALSE	0.717	Migut.D02197	AT1G61560	ATMLO6,MLO6	Seven transmembrane MLO family protein	MLO-like protein 6	GO:0006952	defense response	63.9386	17.3983	48.0203	13.1651	10.8086	26.0139	10.6872	20.5436	0.245405	0.410075	2	75
Pa.c185890_g2_i1.21845	FALSE	NA	Migut.B00512	AT1G58290	HEMA1	Glutamyl-tRNA reductase family protein	Glutamyl-tRNA reductase 1, chloroplastic	NA	NA	17.2504	36.158	20.3786	14.1949	23.9733	12.2715	31.7433	26.2286	15.5777	11.401	1	37
Pa.c18593_g1_i1.3152	FALSE	NA	Migut.N00695	AT4G02600	ATMLO1,MLO1	Seven transmembrane MLO family protein	MLO-like protein 1	NA	NA	NA	NA	NA	NA	NA	NA	NA	NA	NA	NA	NA	NA
Pa.c186001_g1_i3.25623	FALSE	0.85	Migut.M00494	AT1G30700	.	FAD-binding Berberine family protein	Cannabidiolic acid synthase	GO:0055114	oxidation-reduction process	24.8456	252.94	119.382	113.609	66.2948	81.7887	87.5512	123.522	73.9154	73.0216	4	76
Pa.c186092_g1_i12.22663	FALSE	0.816	Migut.N03185	AT1G20270	.	2-oxoglutarate (2OG) and Fe(II)-dependent oxygenase superfamily protein	Probable prolyl 4-hydroxylase 3	GO:0055114	oxidation-reduction process	8.61888	19.301	24.9327	11.1931	15.5299	15.4266	13.2577	23.7028	7.60658	7.57165	4	81
Pa.c186193_g2_i3.22016	FALSE	0.963	Migut.H00307	AT2G22780	PMDH1	peroxisomal NAD-malate dehydrogenase 1	Malate dehydrogenase, glyoxysomal	GO:0055114	oxidation-reduction process	150.067	232.366	288.437	23.2179	26.1893	19.8975	20.8508	40.895	13.5376	17.5545	4	121
Pa.c186239_g2_i6.22846	FALSE	0.932	Migut.H00116	AT5G14760	AO	L-aspartate oxidase	L-aspartate oxidase, chloroplastic	GO:0055114	oxidation-reduction process	12.4489	7.8189	29.1098	0.754068	3.18255	1.98824	0.722083	2.37953	0	0.476112	3	98
Pa.c186406_g3_i5.18945	FALSE	NA	Migut.H00904	AT3G28760	.	.	3-dehydroquinate synthase	NA	NA	3.12983	4.24672	3.63756	7.73534	6.62631	6.32231	2.28447	4.01345	2.47538	6.2164	1	39
Pa.c186589_g1_i8.22988	FALSE	0.736	Migut.B01142	AT5G63890	ATHDH,HDH,HISN8	histidinol dehydrogenase	Histidinol dehydrogenase, chloroplastic	GO:0055114	oxidation-reduction process	17.9196	17.4951	21.2037	15.3416	31.3416	26.5513	15.1148	29.34	15.2816	15.032	1	16
Pa.c18667_g1_i1.11285	FALSE	NA	Migut.E00492	AT1G14810	.	semialdehyde dehydrogenase family protein	Aspartate-semialdehyde dehydrogenase	NA	NA	NA	NA	NA	NA	NA	NA	NA	NA	NA	NA	NA	NA
Pa.c186754_g2_i1.25253	FALSE	NA	Migut.C01118	AT1G77490	TAPX	thylakoidal ascorbate peroxidase	L-ascorbate peroxidase T, chloroplastic	NA	NA	NA	NA	NA	NA	NA	NA	NA	NA	NA	NA	NA	NA
Pa.c186818_g2_i4.28585	FALSE	0.958	Migut.H01352	AT1G72280	AERO1,ERO1	endoplasmic reticulum oxidoreductins 1	Endoplasmic reticulum oxidoreductin-1	GO:0055114	oxidation-reduction process	8.6673	20.7364	22.9761	18.0081	8.60819	9.36226	8.36894	6.10339	7.34748	8.08825	3	105
Pa.c186865_g4_i1.28086	FALSE	0.909	Migut.F00846	AT5G22140	.	FAD/NAD(P)-binding oxidoreductase family protein	.	GO:0055114	oxidation-reduction process	32.3765	56.5334	33.805	28.6073	34.3355	73.4482	13.2124	44.3517	15.2403	7.92719	4	69
Pa.c18740_g1_i3.3242	FALSE	0.911	Migut.L00852	AT2G17480	ATMLO8,MLO8	Seven transmembrane MLO family protein	MLO-like protein 8	GO:0006952	defense response	43.4518	102.256	70.5655	47.8012	30.0123	56.2322	27.4437	55.7327	20.4885	14.2911	5	124
Pa.c18744_g1_i1.11346	FALSE	NA	Migut.N03006	AT2G44160	MTHFR2	methylenetetrahydrofolate reductase 2	Probable methylenetetrahydrofolate reductase	NA	NA	324.409	80.0849	162.735	122.613	95.4075	179.256	100.628	74.621	369.045	131.502	NA	NA
Pa.c18788_g1_i1.949	FALSE	NA	Migut.K00361	AT2G07690	MCM5	Minichromosome maintenance (MCM2/3/5) family protein	DNA replication licensing factor MCM5	NA	NA	17.8618	16.1133	32.9376	35.1501	54.1002	49.5555	6.47526	11.1837	21.4605	51.1715	NA	NA
Pa.c18930_g1_i2.3339	FALSE	0.725	Migut.D00557	AT3G45140	ATLOX2,LOX2	lipoxygenase 2	Linoleate 13S-lipoxygenase 2-1, chloroplastic	GO:0055114	oxidation-reduction process	115.2	43.3103	200.625	65.0672	56.8339	201.574	20.6302	77.1526	28.8644	116.674	1	15
Pa.c18976_g1_i6.203	FALSE	0.755	Migut.A00187	AT5G25880	ATNADP-ME3,NADP-ME3	NADP-malic enzyme 3	NADP-dependent malic enzyme	GO:0055114	oxidation-reduction process	56.3342	165.832	100.622	126.99	83.0976	149.12	97.9176	129.021	43.7291	31.4053	6	85
Pa.c18989_g1_i3.1504	FALSE	0.839	Migut.B00335	AT1G49670	NQR	ARP protein (REF)	Zinc-binding alcohol dehydrogenase domain-containing protein 2	GO:0055114	oxidation-reduction process	62.989	76.7554	118.785	32.4751	30.6293	45.2895	42.8415	70.4411	54.3289	40.7914	2	74
Pa.c18999_g1_i1.3974	FALSE	NA	Migut.M00690	AT1G78570	ATRHM1,RHM1,ROL1	rhamnose biosynthesis 1	Trifunctional UDP-glucose 4,6-dehydratase/UDP-4-keto-6-deoxy-D-glucose 3,5-epimerase/UDP-4-keto-L-rhamnose-reductase RHM1	NA	NA	64.7443	132.358	94.6732	263.116	363.206	386.098	199.409	102.592	355.979	285.99	NA	NA
Pa.c19000_g1_i1.3975	FALSE	NA	Migut.N02525	AT1G08200	AXS2	UDP-D-apiose/UDP-D-xylose synthase 2	UDP-D-apiose/UDP-D-xylose synthase 2	NA	NA	102.891	131.078	122.832	177.899	125.57	163.103	69.2395	85.4033	235.991	142.637	NA	NA
Pa.c19096_g1_i1.2301	FALSE	NA	Migut.K00174	AT3G56940	ACSF,CHL27,CRD1	dicarboxylate diiron protein, putative (Crd1)	Magnesium-protoporphyrin IX monomethyl ester [oxidative] cyclase, chloroplastic	NA	NA	3.60858	2.41714	2.2148	10.2048	6.25362	4.09965	4.63037	6.6282	5.54726	22.5705	NA	NA
Pa.c19145_g2_i7.4085	FALSE	NA	Migut.N03046	AT5G16970	.	Zinc-binding dehydrogenase family protein	2-alkenal reductase (NADP(+)-dependent)	NA	NA	NA	NA	NA	NA	NA	NA	NA	NA	NA	NA	NA	NA
Pa.c19337_g1_i3.2322	FALSE	NA	Migut.J01382	AT4G30720	.	FAD/NAD(P)-binding oxidoreductase family protein	Uncharacterized protein Cbei_0202	NA	NA	NA	NA	NA	NA	NA	NA	NA	NA	NA	NA	NA	NA
Pa.c19539_g1_i2.433	FALSE	0.835	Migut.E00453	AT1G14550	OaPRX1	Peroxidase superfamily protein	Lignin-forming anionic peroxidase	GO:0055114	oxidation-reduction process	723.548	368.154	565.083	344.292	108.593	1225.7	179.001	228.991	0	0	3	69
Pa.c19650_g1_i4.12561	FALSE	0.856	Migut.C01121	AT1G69740	HEMB1	Aldolase superfamily protein	Delta-aminolevulinic acid dehydratase 1, chloroplastic	GO:0033014	tetrapyrrole biosynthetic process	48.2899	53.8576	52.2752	33.0284	34.6413	44.2369	44.8838	90.9689	22.8625	20.861	5	88
Pa.c19814_g2_i1.1808	FALSE	0.921	Migut.M00195	AT1G06290	ACX3,ATACX3	acyl-CoA oxidase 3	Acyl-coenzyme A oxidase 3, peroxisomal	GO:0055114	oxidation-reduction process	126.83	138.53	296.017	43.032	80.4364	75.0103	84.2727	81.803	47.9928	36.4657	3	107
Pa.c19994_g1_i1.144	TRUE	.	.	.	PaPhyllo	.	.	.	.	13.9439	20.6745	30.7119	10.9261	14.055	57.1917	8.37025	25.3617	5.0976	4.92042	2	72
Pa.c20035_g1_i3.6150	FALSE	NA	Migut.A01136	AT4G16760	ACX1,ATACX1	acyl-CoA oxidase 1	Peroxisomal acyl-coenzyme A oxidase 1	NA	NA	NA	NA	NA	NA	NA	NA	NA	NA	NA	NA	NA	NA
Pa.c20329_g1_i1.12724	FALSE	NA	Migut.M01050	AT1G29040	.	.	.	NA	NA	7.74014	6.98851	5.57121	15.4885	9.83098	8.27998	5.20942	9.98213	3.59495	7.58869	1	43
Pa.c20414_g1_i1.6281	FALSE	NA	Migut.L01686	AT5G03290	IDH-V	isocitrate dehydrogenase V	3-isopropylmalate dehydrogenase, chloroplastic	NA	NA	NA	NA	NA	NA	NA	NA	NA	NA	NA	NA	NA	NA
Pa.c20470_g1_i1.6314	FALSE	NA	Migut.K01086	AT1G65930	cICDH	cytosolic NADP+-dependent isocitrate dehydrogenase	Isocitrate dehydrogenase [NADP]	NA	NA	NA	NA	NA	NA	NA	NA	NA	NA	NA	NA	NA	NA
Pa.c20508_g1_i4.6333	FALSE	NA	Migut.B01073	AT3G04870	PDE181,SPC1,ZDS	zeta-carotene desaturase	Zeta-carotene desaturase, chloroplastic/chromoplastic	NA	NA	NA	NA	NA	NA	NA	NA	NA	NA	NA	NA	NA	NA
Pa.c20519_g1_i1.6338	FALSE	0.906	Migut.F02090	AT2G43710	FAB2,SSI2	Plant stearoyl-acyl-carrier-protein desaturase family protein	Stearoyl-[acyl-carrier-protein] 9-desaturase, chloroplastic	GO:0055114	oxidation-reduction process	56.5848	119.927	135.273	124.573	61.5832	89.3636	125.84	162.037	84.2763	54.5094	2	68
Pa.c20522_g1_i1.6341	FALSE	0.883	Migut.G01174	AT2G43710	FAB2,SSI2	Plant stearoyl-acyl-carrier-protein desaturase family protein	Stearoyl-[acyl-carrier-protein] 9-desaturase, chloroplastic	GO:0055114	oxidation-reduction process	12.3253	19.4154	18.306	12.0374	17.6388	18.2198	7.60654	17.8447	2.58102	11.3198	5	123
Pa.c20558_g1_i1.7208	FALSE	NA	Migut.O00392	AT1G48130	ATPER1,PER1	1-cysteine peroxiredoxin 1	1-Cys peroxiredoxin PER1	NA	NA	1016.17	135.141	22.2124	0.188199	0.0703149	0	0	0	0	0.258916	1	59
Pa.c20610_g1_i1.6400	FALSE	NA	Migut.I00729	AT1G80560	ATIMD2,IMD2	isopropylmalate dehydrogenase 2	3-isopropylmalate dehydrogenase 2, chloroplastic	NA	NA	29.7377	25.2654	33.7856	58.6926	65.5088	48.1903	25.1747	30.6271	20.864	36.0414	1	37
Pa.c20615_g3_i1.2362	FALSE	NA	Migut.M02037	AT1G03475	ATCPO-I,HEMF1,LIN2	Coproporphyrinogen III oxidase	Oxygen-dependent coproporphyrinogen-III oxidase, chloroplastic	NA	NA	NA	NA	NA	NA	NA	NA	NA	NA	NA	NA	NA	NA
Pa.c20707_g1_i2.6488	FALSE	0.941	Migut.J00147	AT3G51840	ACX4,ATG6,ATSCX	acyl-CoA oxidase 4	Acyl-coenzyme A oxidase 4, peroxisomal	GO:0055114	oxidation-reduction process	145.565	226.355	289.983	50.1404	80.7753	56.8093	57.4636	109.073	35.4543	32.7065	4	111
Pa.c20765_g1_i5.6530	FALSE	NA	Migut.G00948	AT3G45300	ATIVD,IVD,IVDH	isovaleryl-CoA-dehydrogenase	Isovaleryl-CoA dehydrogenase, mitochondrial	NA	NA	99.2891	66.8599	132.07	29.2297	31.6872	41.528	120.264	76.7788	61.9182	60.9832	1	29
Pa.c20768_g2_i1.6532	FALSE	0.94	Migut.L00107	AT5G65110	ACX2,ATACX2	acyl-CoA oxidase 2	Acyl-coenzyme A oxidase 2, peroxisomal	GO:0055114	oxidation-reduction process	53.5388	50.4352	89.9622	7.50548	14.7135	2.18241	9.21891	6.05735	1.64198	4.77254	2	89
Pa.c20796_g2_i1.6557	FALSE	NA	Migut.I01025	AT1G72970	EDA17,HTH	Glucose-methanol-choline (GMC) oxidoreductase family protein	Protein HOTHEAD	NA	NA	1.4165	2.07157	2.89727	2.08385	0.941896	2.70445	8.68714	0.20909	83.6769	145.458	NA	NA
Pa.c20810_g1_i1.501	FALSE	NA	Migut.J01106	AT5G25880	ATNADP-ME3,NADP-ME3	NADP-malic enzyme 3	NADP-dependent malic enzyme	NA	NA	100.89	51.2007	33.1749	13.1069	36.4275	47.59	115.79	132.706	74.8766	66.329	NA	NA
Pa.c20836_g1_i1.4691	FALSE	0.809	Migut.F00388	AT5G51970	.	GroES-like zinc-binding alcohol dehydrogenase family protein	Sorbitol dehydrogenase	GO:0055114	oxidation-reduction process	149.473	237.106	236.229	105.363	176.029	244.221	229.267	340.292	126.556	115.469	3	55
Pa.c20866_g2_i1.5606	FALSE	0.842	Migut.D00267	AT2G48150	PaGPX4	glutathione peroxidase 4	Probable glutathione peroxidase 4	GO:0055114	oxidation-reduction process	31.4277	154.115	118.855	99.8603	82.2018	71.4784	55.5842	143.898	49.1014	45.8323	6	82
Pa.c20944_g1_i1.11544	FALSE	NA	Migut.D01186	AT4G25080	CHLM	magnesium-protoporphyrin IX methyltransferase	Magnesium protoporphyrin IX methyltransferase, chloroplastic	NA	NA	18.9953	8.56244	16.5498	13.502	9.26287	19.0414	19.4159	18.0306	44.0176	27.5647	NA	NA
Pa.c21048_g1_i2.348	FALSE	0.995	Migut.J01334	AT2G24270	ALDH11A3	aldehyde dehydrogenase 11A3	NADP-dependent glyceraldehyde-3-phosphate dehydrogenase	GO:0055114	oxidation-reduction process	148.5	192.018	341.937	52.3799	2.40196	2.44687	0.652792	0.93412	4.60166	4.51598	2	104
Pa.c21093_g1_i2.6972	FALSE	NA	Migut.N01616	AT1G62620	FMO GS-OX5	flavin-monooxygenase glucosinolate S-oxygenase 5	Flavin-containing monooxygenase FMO GS-OX-like 3	NA	NA	1.34107	9.5259	1.73098	0.218127	1.25512	3.87812	9.91013	0.0552133	23.7861	83.224	NA	NA
Pa.c21207_g1_i1.11628	FALSE	NA	Migut.D00371	AT4G02580	.	NADH-ubiquinone oxidoreductase 24 kDa subunit, putative	NADH dehydrogenase [ubiquinone] flavoprotein 2, mitochondrial	NA	NA	NA	NA	NA	NA	NA	NA	NA	NA	NA	NA	NA	NA
Pa.c21232_g2_i2.7070	FALSE	NA	Migut.C00750	AT1G75280	.	NmrA-like negative transcriptional regulator family protein	Isoflavone reductase-like protein	NA	NA	354.7	666.633	425.8	115.122	77.3068	71.2987	207.235	133.694	762.592	101.156	1	26
Pa.c21242_g1_i1.683	FALSE	0.936	Migut.C00885	AT4G39330	ATCAD9,CAD9	cinnamyl alcohol dehydrogenase 9	Probable cinnamyl alcohol dehydrogenase 6	GO:0055114	oxidation-reduction process	95.6606	198.443	149.418	80.996	63.7884	77.2729	63.1286	224.947	63.8195	26.2783	6	93
Pa.c21289_g1_i2.2161	FALSE	NA	Migut.I00184	AT1G74470	.	Pyridine nucleotide-disulphide oxidoreductase family protein	Geranylgeranyl diphosphate reductase, chloroplastic	NA	NA	9.20965	4.79296	3.79372	12.1244	14.432	37.1227	19.2158	0.374	141.626	167.029	NA	NA
Pa.c21297_g1_i2.4758	FALSE	NA	Migut.H00879	AT3G28480	.	Oxoglutarate/iron-dependent oxygenase	Probable prolyl 4-hydroxylase 7	NA	NA	3.12675	2.04136	1.35256	4.02695	1.46705	3.92977	2.54865	4.79388	2.65976	3.92829	1	18
Pa.c21328_g1_i2.7135	FALSE	0.972	Migut.M01194	AT2G29990	NDA2	alternative NAD(P)H dehydrogenase 2	Internal alternative NAD(P)H-ubiquinone oxidoreductase A2, mitochondrial	GO:0055114	oxidation-reduction process	44.9516	55.9343	59.7607	29.1758	31.5767	16.2154	28.4909	25.7002	23.6846	21.805	1	90
Pa.c21330_g1_i1.5664	FALSE	0.974	Migut.M01245	AT4G27270	PaQR2	flavodoxin-like quinone reductase 1	NAD(P)H dehydrogenase (quinone) FQR1	GO:0055114	oxidation-reduction process	414.11	714.384	1121.68	183.073	33.5485	157.639	34.2991	110.551	176.553	16.25	4	115
Pa.c21352_g1_i3.1607	FALSE	NA	Migut.N03185	AT1G20270	.	2-oxoglutarate (2OG) and Fe(II)-dependent oxygenase superfamily protein	Probable prolyl 4-hydroxylase 3	NA	NA	0.166147	7.69923	23.9956	28.6807	4.96466	7.45571	1.27722	3.73834	0	0.224246	5	101
Pa.c21369_g1_i1.1608	FALSE	NA	Migut.M00634	.	.	.	Polyphenol oxidase II, chloroplastic	NA	NA	0.0498372	0.253875	0.24401	0.0675042	3.67409	16.1665	3893.52	505.775	2485.78	1025.47	NA	NA
Pa.c21371_g2_i1.7156	FALSE	0.775	Migut.D00452	AT4G28570	.	Long-chain fatty alcohol dehydrogenase family protein	Long-chain-alcohol oxidase FAO2	GO:0055114	oxidation-reduction process	15.3219	30.0216	55.7309	8.45581	23.5951	22.9786	12.8815	11.8572	8.36287	6.86797	4	97
Pa.c21394_g2_i1.685	FALSE	NA	Migut.D00993	AT1G79750	ATNADP-ME4,NADP-ME4	NADP-malic enzyme 4	NADP-dependent malic enzyme, chloroplastic	NA	NA	46.1042	104.879	117.743	71.3063	82.7006	143.508	47.928	59.1377	62.0883	93.893	1	20
Pa.c21410_g1_i1.4799	FALSE	0.834	Migut.N03241	AT1G77120	ADH,ADH1,ATADH,ATADH1	alcohol dehydrogenase 1	Alcohol dehydrogenase 2	GO:0055114	oxidation-reduction process	145.626	1628.93	2117.53	650.588	366.356	620.573	310.504	302.94	103.376	59.179	5	117
Pa.c21502_g1_i1.11815	FALSE	0.786	Migut.F00698	AT2G40000	ATHSPRO2,HSPRO2	ortholog of sugar beet HS1 PRO-1 2	Nematode resistance protein-like HSPRO2	GO:0006952	defense response	72.2862	161.007	152.546	66.7558	50.5077	62.7674	308.599	872.72	116.714	67.5853	1	52
Pa.c21596_g1_i1.4867	FALSE	NA	Migut.L00720	AT5G66060	.	2-oxoglutarate (2OG) and Fe(II)-dependent oxygenase superfamily protein	Probable prolyl 4-hydroxylase 10	NA	NA	69.4227	49.2095	42.8113	36.4312	42.329	35.3858	7.99822	12.4615	18.7861	14.5678	2	82
Pa.c21650_g1_i1.5780	FALSE	0.932	Migut.H00307	AT2G22780	PMDH1	peroxisomal NAD-malate dehydrogenase 1	Malate dehydrogenase, glyoxysomal	GO:0055114	oxidation-reduction process	186.036	217.434	284.803	35.0585	29.7409	31.3952	44.4943	52.3663	32.2658	32.9802	2	107
Pa.c21651_g1_i4.1627	FALSE	0.854	Migut.N03185	AT1G20270	.	2-oxoglutarate (2OG) and Fe(II)-dependent oxygenase superfamily protein	Probable prolyl 4-hydroxylase 3	GO:0055114	oxidation-reduction process	7.89659	30.0885	26.161	19.0112	17.0453	18.6879	20.7958	25.4369	10.1411	8.24782	6	92
Pa.c21652_g2_i3.4889	FALSE	0.977	Migut.L00047	AT4G37980	ATCAD9,CAD9	cinnamyl alcohol dehydrogenase 9	Alcohol dehydrogenase 1	GO:0055114	oxidation-reduction process	3.89142	72.0073	0	0	0	0	0	0	0	0	4	105
Pa.c21669_g1_i2.4899	FALSE	NA	Migut.M00639	.	.	.	Polyphenol oxidase II, chloroplastic	NA	NA	87.4685	22.3875	110.329	143.266	44.2851	355.038	586.386	345.723	1107.16	415.72	NA	NA
Pa.c21695_g1_i1.4909	FALSE	NA	Migut.H02076	.	.	.	Polyphenol oxidase I, chloroplastic	NA	NA	796.66	192.303	899.457	1000.78	290.378	3023.29	97.802	86.5505	1487.79	1806.91	NA	NA
Pa.c218074_g1_i1.19162	FALSE	NA	.	.	.	.	.	NA	NA	NA	NA	NA	NA	NA	NA	NA	NA	NA	NA	NA	NA
Pa.c21866_g1_i1.5927	FALSE	NA	Migut.I00183	AT3G47520	MDH	malate dehydrogenase	Malate dehydrogenase, chloroplastic	NA	NA	NA	NA	NA	NA	NA	NA	NA	NA	NA	NA	NA	NA
Pa.c21866_g1_i3.5005	FALSE	NA	Migut.K00888	AT4G37990	ATCAD9,CAD9	cinnamyl alcohol dehydrogenase 9	8-hydroxygeraniol dehydrogenase	NA	NA	441.151	558.117	1042.53	1144.82	494	423.976	1371.06	559.431	336.065	309.324	NA	NA
Pa.c21880_g2_i2.5013	FALSE	0.821	Migut.H00879	AT3G28480	.	Oxoglutarate/iron-dependent oxygenase	Probable prolyl 4-hydroxylase 7	GO:0055114	oxidation-reduction process	138.189	345.893	445	246.787	123.075	182.538	53.7407	63.1711	51.9141	53.2257	5	113
Pa.c21885_g1_i1.5937	FALSE	NA	Migut.M00690	AT1G78570	ATRHM1,RHM1,ROL1	rhamnose biosynthesis 1	Trifunctional UDP-glucose 4,6-dehydratase/UDP-4-keto-6-deoxy-D-glucose 3,5-epimerase/UDP-4-keto-L-rhamnose-reductase RHM1	NA	NA	62.7419	131.851	96.748	257.405	367.967	398.053	197.515	104.748	351.63	282.66	NA	NA
Pa.c21890_g1_i5.5938	FALSE	NA	Migut.E01102	AT4G11600	PaGPX6.2	glutathione peroxidase 6	Probable phospholipid hydroperoxide glutathione peroxidase	NA	NA	NA	NA	NA	NA	NA	NA	NA	NA	NA	NA	NA	NA
Pa.c21895_g1_i1.5023	TRUE	.	.	.	PaMenB	.	.	.	.	294.413	941.119	288.794	407.162	137.977	466.177	66.0303	277.627	60.0421	16.5982	5	105
Pa.c21941_g1_i2.727	FALSE	0.903	Migut.K01379	AT3G27820	ATMDAR4,MDAR4	monodehydroascorbate reductase 4	Monodehydroascorbate reductase 4, peroxisomal	GO:0055114	oxidation-reduction process	91.7326	68.0969	96.9671	13.4735	15.3045	23.4672	16.7988	19.4001	10.2851	10.4864	4	99
Pa.c21942_g4_i1.5970	FALSE	NA	Migut.F01392	AT5G05580	FAD8	fatty acid desaturase 8	Omega-3 fatty acid desaturase, chloroplastic	NA	NA	NA	NA	NA	NA	NA	NA	NA	NA	NA	NA	NA	NA
Pa.c2196_g2_i1.50	FALSE	0.874	Migut.N00312	.	MLP423	MLP-like protein 423	Major allergen Pru ar 1	GO:0006952	defense response	516.553	8264.6	1990.44	374.936	331.517	444.695	2202	2345.36	187.744	92.2083	3	93
Pa.c22079_g1_i2.5147	FALSE	0.905	Migut.N00084	AT3G06860	ATMFP2,MFP2	multifunctional protein 2	Glyoxysomal fatty acid beta-oxidation multifunctional protein MFP-a	GO:0055114	oxidation-reduction process	281.599	356.324	400.134	66.7843	96.4715	80.7942	100.937	102.001	98.6326	91.6963	2	97
Pa.c22098_g2_i2.6043	FALSE	NA	Migut.O00615	AT4G12290	.	Copper amine oxidase family protein	Primary amine oxidase	NA	NA	24.2383	6.78668	11.6856	9.61803	15.139	29.9504	63.8849	69.7635	52.5046	35.0759	NA	NA
Pa.c22222_g1_i3.8546	FALSE	NA	Migut.J01745	AT2G41680	NTRC	NADPH-dependent thioredoxin reductase C	Thioredoxin reductase NTRC	NA	NA	11.4043	6.73182	10.5488	5.36248	13.5843	7.43878	4.90514	4.33347	6.59276	10.0207	NA	NA
Pa.c22560_g2_i1.8625	FALSE	NA	Migut.L01750	AT3G52960	.	Thioredoxin superfamily protein	Peroxiredoxin-2E-1, chloroplastic	NA	NA	NA	NA	NA	NA	NA	NA	NA	NA	NA	NA	NA	NA
Pa.c22572_g1_i2.8630	FALSE	NA	Migut.L00828	AT1G15140	.	FAD/NAD(P)-binding oxidoreductase	Fruit protein pKIWI502	NA	NA	5.59569	1.13533	3.11018	5.56173	3.33677	9.97189	7.91625	5.52034	8.24427	10.4131	NA	NA
Pa.c22590_g1_i2.8635	FALSE	NA	Migut.D02432	AT3G10230	LYC	lycopene cyclase	Capsanthin/capsorubin synthase, chromoplastic	NA	NA	11.9679	11.096	8.41857	9.58048	7.19477	10.3523	23.1628	22.9611	15.8877	13.1461	NA	NA
Pa.c22729_g1_i1.620	FALSE	0.737	Migut.N00073	AT1G30760	.	FAD-binding Berberine family protein	Reticuline oxidase	GO:0055114	oxidation-reduction process	7.86983	23.7459	41.9956	12.964	5.60885	9.73772	1.7687	10.1835	0.103681	0	5	126
Pa.c22769_g1_i3.1976	FALSE	NA	Migut.B00512	AT1G58290	HEMA1	Glutamyl-tRNA reductase family protein	Glutamyl-tRNA reductase 1, chloroplastic	NA	NA	16.6297	78.1858	42.4996	35.2682	43.2769	21.5341	38.5224	40.4788	16.822	15.4643	3	74
Pa.c22799_g1_i2.1980	FALSE	NA	Migut.E00397	AT1G15140	.	FAD/NAD(P)-binding oxidoreductase	Fruit protein pKIWI502	NA	NA	1.85435	2.83149	2.33681	9.50862	4.91963	6.59673	15.7958	3.96642	10.2481	7.26578	NA	NA
Pa.c22921_g1_i3.878	FALSE	NA	Migut.H01313	AT2G34790	EDA28,MEE23	FAD-binding Berberine family protein	Reticuline oxidase-like protein	NA	NA	24.0748	49.6517	155.806	94.2511	44.7362	40.1411	16.1699	38.8869	0.326329	0.889579	4	119
Pa.c22971_g1_i2.10576	FALSE	NA	Migut.F00619	AT5G34930	.	arogenate dehydrogenase	Arogenate dehydrogenase 1, chloroplastic	NA	NA	4.20312	7.71944	5.2816	8.8085	4.8077	3.60694	1.97836	3.6464	0.897614	3.18884	4	111
Pa.c22977_g1_i4.10582	FALSE	NA	Migut.H00159	AT2G04700	.	ferredoxin thioredoxin reductase catalytic beta chain family protein	Ferredoxin-thioredoxin reductase catalytic chain, chloroplastic	NA	NA	NA	NA	NA	NA	NA	NA	NA	NA	NA	NA	NA	NA
Pa.c23002_g1_i2.5350	FALSE	NA	Migut.B01473	AT1G02205	CER1	Fatty acid hydroxylase superfamily	Protein ECERIFERUM 1	NA	NA	1.297	0.564485	1.76628	4.25001	8.35733	15.2344	2.80022	0.806591	88.9399	440.895	NA	NA
Pa.c23009_g1_i1.8852	FALSE	NA	Migut.N01497	AT3G12290	.	Amino acid dehydrogenase family protein	Bifunctional protein FolD 2	NA	NA	16.9269	20.1181	27.8082	41.5591	21.9267	34.4589	49.0627	29.0429	55.3322	40.5863	NA	NA
Pa.c23042_g1_i1.10619	TRUE	.	.	.	PaDHNAT	.	.	.	.	15.246	28.3902	31.7435	53.6861	11.0052	30.8432	29.6106	64.1392	20.9255	17.9385	1	54
Pa.c23048_g1_i1.8885	FALSE	NA	Migut.K00482	AT2G26670	ATHO1,GUN2,HO1,HY1,HY6,TED4	Plant haem oxygenase (decyclizing) family protein	Heme oxygenase 1, chloroplastic	NA	NA	20.914	24.1694	24.9997	63.4446	79.6328	75.6492	43.389	64.9006	48.4918	89.0576	NA	NA
Pa.c23064_g1_i1.7481	FALSE	0.946	Migut.N00269	AT5G43330	.	Lactate/malate dehydrogenase family protein	Malate dehydrogenase	GO:0055114	oxidation-reduction process	962.574	1484.4	1470.61	1084.23	857.237	838.969	556.801	433.543	682.116	678.825	2	99
Pa.c23071_g1_i2.14734	FALSE	NA	Migut.N02327	AT5G19440	.	NAD(P)-binding Rossmann-fold superfamily protein	Cinnamoyl-CoA reductase 1	NA	NA	914.105	702.623	1125.08	715.215	1916.43	757.308	2343.74	1690.02	2091.83	720.205	NA	NA
Pa.c23076_g1_i1.8901	FALSE	0.908	Migut.D02393	AT3G44190	.	FAD/NAD(P)-binding oxidoreductase family protein	Apoptosis-inducing factor homolog B	GO:0055114	oxidation-reduction process	43.6958	338.809	160.989	142.446	52.4014	117.858	79.9894	226.152	7.91639	4.1707	6	98
Pa.c23112_g1_i3.3394	FALSE	0.922	Migut.G00115	.	MLP423	MLP-like protein 423, Pathogenesis-related protein Bet v I family	Major allergen Pru ar 1	GO:0006952	defense response	454.379	2274.66	1712.88	1730.72	273.692	1231.09	89.0144	865.822	0.387874	56.3485	6	124
Pa.c23205_g1_i1.5468	FALSE	0.866	Migut.J00638	AT2G19500	ATCKX4,CKX4	cytokinin oxidase 4	Cytokinin dehydrogenase 2	GO:0055114	oxidation-reduction process	22.3133	12.1646	53.2956	12.4004	3.86617	86.4067	2.33295	0.768644	0.200285	0.181764	4	78
Pa.c23205_g2_i3.2012	FALSE	NA	Migut.J01662	AT5G04140	FD-GOGAT,GLS1,GLU1,GLUS	glutamate synthase 1	Ferredoxin-dependent glutamate synthase 1, chloroplastic/mitochondrial	NA	NA	20.1943	7.47057	29.6374	4.98207	29.6508	39.8989	33.0382	28.3623	42.3733	42.0427	NA	NA
Pa.c232095_g1_i1.39469	FALSE	0.933	Migut.M00399	AT1G05260	.	Peroxidase superfamily protein	Peroxidase 3	GO:0055114	oxidation-reduction process	0.706129	0.47184	0	30.1562	1.48944	0.258267	0.326164	1.66052	0	0	2	72
Pa.c23220_g1_i2.8992	FALSE	NA	Migut.N00291	AT3G23530	.	Cyclopropane-fatty-acyl-phospholipid synthase	Tuberculostearic acid methyltransferase UfaA1	NA	NA	4.30504	18.8294	10.5899	18.1647	16.4449	57.1291	25.2025	22.7282	10.5563	7.31245	3	34
Pa.c23243_g1_i1.13345	FALSE	NA	Migut.M01076	AT2G34060	.	Peroxidase superfamily protein	Peroxidase 19	NA	NA	0.482033	4.34323	4.91706	8.75726	7.33431	2.56243	0	0	0.968461	3.88463	NA	NA
Pa.c23261_g1_i1.9011	FALSE	0.952	Migut.F00846	AT3G44190	.	FAD/NAD(P)-binding oxidoreductase family protein	Apoptosis-inducing factor 2	GO:0055114	oxidation-reduction process	55.6125	93.9895	84.0318	9.8376	7.75448	14.0349	13.3684	57.935	4.96791	1.66133	5	113
Pa.c23269_g1_i1.7630	FALSE	NA	Migut.J00892	AT3G26060	ATPRX Q	Thioredoxin superfamily protein	Peroxiredoxin Q, chloroplastic	NA	NA	6.5985	3.59808	7.27215	24.2218	17.6227	13.8501	5.09611	1.51478	20.1541	39.0428	NA	NA
Pa.c23277_g1_i3.9017	FALSE	0.822	Migut.M01895	AT1G30510	ATRFNR2,RFNR2	root FNR 2	Ferredoxin--NADP reductase, root-type isozyme, chloroplastic	GO:0055114	oxidation-reduction process	34.9957	27.5161	122.997	110.283	61.9425	70.5383	98.1565	164.827	76.5759	56.6972	1	23
Pa.c23318_g1_i3.10823	FALSE	NA	Migut.D00608	AT5G04590	SIR	sulfite reductase	Sulfite reductase 1 [ferredoxin], chloroplastic	NA	NA	NA	NA	NA	NA	NA	NA	NA	NA	NA	NA	NA	NA
Pa.c23325_g1_i1.2616	FALSE	0.732	Migut.M01912	AT4G20840	.	FAD-binding Berberine family protein	Reticuline oxidase-like protein	GO:0055114	oxidation-reduction process	234.1	250.98	451.029	233.259	62.942	235.163	64.1629	91.4344	32.2608	23.3971	5	117
Pa.c23330_g1_i1.14855	FALSE	0.833	Migut.M01913	AT1G30700	.	FAD-binding Berberine family protein	Reticuline oxidase-like protein	GO:0055114	oxidation-reduction process	51.2415	171.988	152.034	51.2245	16.7067	51.1391	10.371	28.3635	0.40845	0.26695	5	130
Pa.c23334_g1_i1.7677	FALSE	NA	Migut.J00718	AT5G06290	2-Cys Prx B,2CPB	2-cysteine peroxiredoxin B	2-Cys peroxiredoxin BAS1-like, chloroplastic	NA	NA	13.163	19.0787	19.3505	74.652	67.2643	33.885	30.0781	25.0006	75.1896	112.633	NA	NA
Pa.c23457_g1_i1.10917	FALSE	NA	Migut.I00061	AT5G49970	ATPPOX,PDX3,PPOX	pyridoxin (pyrodoxamine) 5\'-phosphate oxidase	Pyridoxine/pyridoxamine 5'-phosphate oxidase 1, chloroplastic	NA	NA	NA	NA	NA	NA	NA	NA	NA	NA	NA	NA	NA	NA
Pa.c23458_g1_i4.7758	TRUE	.	.	.	PaICS	.	.	.	.	91.8129	397.909	148.613	59.5415	24.0924	85.7241	23.7226	193.459	40.865	29.7576	3	95
Pa.c23461_g1_i2.438	FALSE	NA	Migut.N02928	AT5G09360	LAC14	laccase 14	Laccase-14	NA	NA	2.57504	42.8087	49.073	110.477	47.9834	255.951	516.988	436.269	155.543	83.349	NA	NA
Pa.c23467_g1_i2.3439	FALSE	NA	Migut.L01403	AT1G23800	ALDH2B,ALDH2B7	aldehyde dehydrogenase 2B7	Aldehyde dehydrogenase family 2 member B7, mitochondrial	NA	NA	17.5083	24.6617	16.8669	11.8897	44.0971	26.0227	23.366	29.3123	19.3761	10.8262	NA	NA
Pa.c23477_g1_i1.14490	TRUE	.	.	.	PaMenE	.	.	.	.	17.3896	49.1911	36.4265	32.1185	13.2258	38.2847	19.8473	35.2719	9.65373	3.26658	5	112
Pa.c23482_g1_i2.14938	FALSE	NA	Migut.H00107	AT5G14700	.	NAD(P)-binding Rossmann-fold superfamily protein	Tetraketide alpha-pyrone reductase 1	NA	NA	3.21816	2.61362	2.58637	17.5462	36.8731	40.7733	7.34644	2.6165	33.942	51.979	NA	NA
Pa.c23497_g1_i1.14946	FALSE	0.915	Migut.M00494	AT5G44440	.	FAD-binding Berberine family protein	Cannabidiolic acid synthase	GO:0055114	oxidation-reduction process	17.346	242.559	18.3977	34.5984	4.6778	28.3041	1.37364	15.1201	0	0	6	145
Pa.c23569_g2_i1.14987	FALSE	NA	Migut.M00545	AT1G30700	.	FAD-binding Berberine family protein	Cannabidiolic acid synthase-like 1	NA	NA	63.4186	368.563	222.416	143.673	118.769	223.438	212.329	266.216	269.489	159.775	1	24
Pa.c23575_g1_i3.441	FALSE	0.901	Migut.B00035	AT1G76160	sks5	SKU5 similar 5	L-ascorbate oxidase homolog	GO:0055114	oxidation-reduction process	51.584	27.1542	107.582	25.3279	4.03597	9.87919	6.90506	9.97395	13.8149	16.6625	1	81
Pa.c23615_g2_i1.13347	FALSE	NA	Migut.M00909	AT1G30040	ATGA2OX2,GA2OX2	gibberellin 2-oxidase	Gibberellin 2-beta-dioxygenase	NA	NA	26.2901	7.6541	8.27727	4.45343	11.3802	7.6707	12.5089	19.597	15.0443	9.10324	NA	NA
Pa.c23664_g1_i2.3507	FALSE	NA	Migut.C01117	AT1G44170	ALDH3H1,ALDH4	aldehyde dehydrogenase 3H1	Aldehyde dehydrogenase	NA	NA	14.9575	16.035	13.7531	9.80369	12.7718	16.1852	29.5431	32.982	22.2126	31.6988	NA	NA
Pa.c23775_g1_i1.1109	FALSE	NA	Migut.M00267	AT2G42670	.	Protein of unknown function (DUF1637)	Plant cysteine oxidase 4	NA	NA	NA	NA	NA	NA	NA	NA	NA	NA	NA	NA	NA	NA
Pa.c23807_g2_i3.3578	FALSE	NA	Migut.L00601	AT1G70840	MLP28	MLP-like protein 28	Kirola	NA	NA	0.326863	7.85151	1.27712	8.81757	10.5639	53.8933	114.79	133.192	36.6342	18.2478	NA	NA
Pa.c23975_g1_i2.3674	FALSE	NA	Migut.K00457	AT3G24503	ALDH1A,ALDH2C4,REF1	aldehyde dehydrogenase 2C4	Aldehyde dehydrogenase family 2 member C4	NA	NA	62.4851	72.4019	58.2073	97.2488	135.458	141.004	33.3473	59.4207	182.721	108.697	NA	NA
Pa.c24004_g1_i1.8149	FALSE	NA	Migut.K01420	AT5G40610	.	NAD-dependent glycerol-3-phosphate dehydrogenase family protein	Glycerol-3-phosphate dehydrogenase [NAD(+)]	NA	NA	10.3651	8.6376	5.52844	11.8693	10.8484	8.99128	2.4752	4.06213	5.33143	6.20954	1	48
Pa.c24009_g1_i2.3697	FALSE	NA	Migut.I00031	AT3G48000	ALDH2,ALDH2A,ALDH2B4	aldehyde dehydrogenase 2B4	Aldehyde dehydrogenase family 2 member B4, mitochondrial	NA	NA	314.894	165.138	199.569	103.635	163.297	138.736	264.974	308.165	524.235	206.2	NA	NA
Pa.c24035_g1_i2.13356	FALSE	0.754	Migut.H00364	AT5G67400	.	Peroxidase superfamily protein	Peroxidase 73	GO:0055114	oxidation-reduction process	271.368	431.985	503.468	151.271	238.669	462.325	128.153	98.0075	206.802	50.5271	4	83
Pa.c24044_g1_i6.490	FALSE	NA	Migut.N01387	AT4G16155	LPD1,ptlpd1	lipoamide dehydrogenase 1	Dihydrolipoyl dehydrogenase 2, chloroplastic	NA	NA	23.3142	22.1871	26.1673	55.3443	70.7179	49.7901	31.5571	21.9007	47.6292	85.7397	NA	NA
Pa.c24060_g1_i1.8178	FALSE	NA	Migut.D02293	AT2G28190	PaCSD2	copper/zinc superoxide dismutase 2	Superoxide dismutase [Cu-Zn], chloroplastic	NA	NA	NA	NA	NA	NA	NA	NA	NA	NA	NA	NA	NA	NA
Pa.c24076_g1_i2.8188	FALSE	NA	Migut.F00295	AT5G24020	ARC11,ATMIND1,MIND	septum site-determining protein (MIND)	Putative septum site-determining protein minD homolog, chloroplastic	NA	NA	8.93663	11.5242	7.28527	10.2133	13.5308	10.1787	21.7832	25.6401	14.8682	15.1694	NA	NA
Pa.c24091_g1_i1.19250	FALSE	0.938	Migut.C01337	AT1G76680	ATOPR2,OPR2	12-oxophytodienoate reductase 2	12-oxophytodienoate reductase 1	GO:0055114	oxidation-reduction process	0	0	0	19.3437	3.60414	0.934354	0	0	0	0	1	68
Pa.c24111_g1_i1.1121	FALSE	0.942	Migut.J00773	AT5G15120	.	Protein of unknown function (DUF1637)	Plant cysteine oxidase 1	GO:0055114	oxidation-reduction process	3.65371	118.008	111.53	52.3537	14.1042	34.0751	15.9803	26.4372	10.1764	2.20849	5	115
Pa.c24141_g1_i5.537	FALSE	0.823	Migut.J01887	AT5G18170	GDH1	glutamate dehydrogenase 1	Glutamate dehydrogenase B	GO:0055114	oxidation-reduction process	35.0059	138.233	130.392	92.9328	26.9124	49.0589	13.6418	18.4102	14.8055	10.7279	4	116
Pa.c24278_g2_i1.8336	FALSE	NA	Migut.F00544	AT5G07440	GDH2	glutamate dehydrogenase 2	Glutamate dehydrogenase A	NA	NA	NA	NA	NA	NA	NA	NA	NA	NA	NA	NA	NA	NA
Pa.c24284_g1_i1.4221	FALSE	0.999	Migut.E00237	AT1G13440	GAPC,GAPC-1,GAPC1	glyceraldehyde-3-phosphate dehydrogenase C subunit 1	Glyceraldehyde-3-phosphate dehydrogenase, cytosolic	GO:0055114	oxidation-reduction process	2020.25	3983.77	4700.83	1918.72	1740.24	1737.77	1492.23	1309.34	840.244	724.311	5	123
Pa.c24304_g1_i2.4223	FALSE	0.742	Migut.F00388	AT5G51970	.	GroES-like zinc-binding alcohol dehydrogenase family protein	Sorbitol dehydrogenase	GO:0055114	oxidation-reduction process	144.999	248.321	233.53	102.245	182.825	241.278	220.633	338.419	131.464	118.652	3	60
Pa.c24330_g1_i5.8381	FALSE	NA	Migut.K01008	AT5G13110	G6PD2	glucose-6-phosphate dehydrogenase 2	Glucose-6-phosphate 1-dehydrogenase, chloroplastic	NA	NA	7.51242	5.60649	8.17531	20.2726	20.0619	15.9167	7.96162	14.2744	9.63734	13.5296	1	32
Pa.c24349_g1_i2.8393	FALSE	NA	Migut.D00722	AT1G04580	AAO3,AOdelta,At-AO3,AtAAO3	abscisic aldehyde oxidase 3	Benzaldehyde dehydrogenase (NAD(+))	NA	NA	17.2081	16.6037	28.3623	7.14335	15.7752	32.0545	36.4159	23.2635	16.0886	17.5008	NA	NA
Pa.c24370_g1_i1.8404	FALSE	NA	Migut.B00123	AT4G38890	.	FMN-linked oxidoreductases superfamily protein	tRNA-dihydrouridine(47) synthase [NAD(P)(+)]-like	NA	NA	NA	NA	NA	NA	NA	NA	NA	NA	NA	NA	NA	NA
Pa.c24381_g2_i1.1947	FALSE	NA	Migut.M00661	AT3G14420	.	Aldolase-type TIM barrel family protein	Peroxisomal (S)-2-hydroxy-acid oxidase GLO1	NA	NA	82.3381	68.2537	81.9447	36.3541	48.6425	51.1231	37.5747	82.8684	35.1201	42.3704	2	56
Pa.c24427_g1_i1.13391	FALSE	NA	Migut.F01156	AT5G51890	.	Peroxidase superfamily protein	Peroxidase 66	NA	NA	0.396142	0.716715	0.12892	1.11825	5.80563	20.5174	2.33584	5.53276	34.9144	5.21205	NA	NA
Pa.c24433_g1_i2.1313	FALSE	0.832	Migut.B01380	.	.	Cysteine/Histidine-rich C1 domain family protein	.	GO:0055114	oxidation-reduction process	11.8545	14.5479	27.8961	5.98079	5.90611	27.6908	15.7708	10.6757	2.49317	1.65217	3	74
Pa.c24465_g1_i4.2030	FALSE	NA	Migut.K00926	AT5G37510	CI76,EMB1467	NADH-ubiquinone dehydrogenase, mitochondrial, putative	NADH dehydrogenase [ubiquinone] iron-sulfur protein 1, mitochondrial	NA	NA	80.419	31.8277	91.5861	33.2371	97.4208	87.4331	143.472	108.476	125.782	80.8238	NA	NA
Pa.c24467_g1_i2.13397	FALSE	NA	Migut.H00463	AT1G49570	.	Peroxidase superfamily protein	Peroxidase 10	NA	NA	1.855	0.67969	1.93418	5.51938	12.8925	85.4968	28.0718	165.007	50.6343	21.4358	NA	NA
Pa.c24509_g1_i2.9208	TRUE	.	.	.	PaMenA	.	.	.	.	39.3944	150.388	64.2903	441.081	120.192	251.108	107.023	106.965	61.471	64.9978	1	58
Pa.c24518_g1_i2.13409	FALSE	NA	Migut.K00534	AT1G35190	.	2-oxoglutarate (2OG) and Fe(II)-dependent oxygenase superfamily protein	Probable iron/ascorbate oxidoreductase DDB_G0283291	NA	NA	12.9944	10.8319	13.2917	14.1277	8.49879	8.07545	27.1117	32.6879	12.7661	10.7101	1	28
Pa.c24520_g1_i1.2427	FALSE	NA	Migut.C01063	AT1G77330	.	2-oxoglutarate (2OG) and Fe(II)-dependent oxygenase superfamily protein	1-aminocyclopropane-1-carboxylate oxidase 5	NA	NA	8.36746	8.51008	22.0572	16.9849	5.04679	10.257	1.57805	12.9605	0.140032	0	6	106
Pa.c24521_g1_i1.4261	FALSE	0.854	Migut.N00311	.	MLP423	MLP-like protein 423	Major allergen Pru ar 1	GO:0006952	defense response	71.2069	93.8987	14.1963	7.90118	13.6106	5.61954	4.3662	15.0266	3.62602	5.94645	3	87
Pa.c24554_g1_i3.9220	FALSE	NA	Migut.E01226	AT1G64190	.	6-phosphogluconate dehydrogenase family protein	6-phosphogluconate dehydrogenase, decarboxylating 1, chloroplastic	NA	NA	NA	NA	NA	NA	NA	NA	NA	NA	NA	NA	NA	NA
Pa.c24567_g1_i1.13420	FALSE	0.761	Migut.M00399	AT1G05260	.	Peroxidase superfamily protein	Peroxidase 3	GO:0055114	oxidation-reduction process	0	0.817305	0.219098	38.5986	1.39627	1.47721	0.136568	2.95459	0.164267	0	2	78
Pa.c24572_g1_i1.9221	FALSE	NA	Migut.I00895	AT3G21360	.	2-oxoglutarate (2OG) and Fe(II)-dependent oxygenase superfamily protein	Clavaminate synthase-like protein At3g21360	NA	NA	28.4495	31.0562	28.3575	15.8214	50.1603	52.8667	96.5957	165.692	50.7345	37.7209	NA	NA
Pa.c24582_g1_i1.13421	FALSE	NA	Migut.B00309	AT1G49570	.	Peroxidase superfamily protein	Peroxidase 10	NA	NA	0.735337	6.34447	14.0039	220.873	24.4627	45.7428	75.3238	50.4836	20.0612	3.61137	2	48
Pa.c24621_g1_i1.14095	FALSE	0.998	Migut.J00282	AT2G37820	.	Cysteine/Histidine-rich C1 domain family protein	.	GO:0055114	oxidation-reduction process	128.517	149.546	305.553	103.328	28.598	92.7693	10.027	27.526	1.32531	1.04151	5	116
Pa.c24633_g2_i1.13445	FALSE	NA	Migut.B00301	AT3G19000	.	2-oxoglutarate (2OG) and Fe(II)-dependent oxygenase superfamily protein	Protein DMR6-LIKE OXYGENASE 2	NA	NA	35.9123	33.036	40.7541	10.7029	26.8133	19.9429	16.0304	25.0613	42.3552	51.3283	NA	NA
Pa.c24654_g1_i1.13455	FALSE	0.74	Migut.C00965	AT1G71695	.	Peroxidase superfamily protein	Peroxidase 12	GO:0055114	oxidation-reduction process	2.75313	3.1222	2.35909	73.3702	4.88156	4.0343	6.67838	6.63549	2.90737	3.45136	2	74
Pa.c24655_g1_i4.4314	FALSE	NA	Migut.N00312	.	MLP423	MLP-like protein 423	Major allergen Pru ar 1	NA	NA	267.691	3992.56	986.655	191.68	175.483	364.221	1525.03	998.315	189.054	50.5935	3	81
Pa.c24663_g2_i2.1277	FALSE	0.816	Migut.G00471	AT1G06620	.	2-oxoglutarate (2OG) and Fe(II)-dependent oxygenase superfamily protein	1-aminocyclopropane-1-carboxylate oxidase homolog 1	GO:0055114	oxidation-reduction process	42.9352	80.5148	289.122	75.1944	93.563	171.387	42.689	26.9685	14.0182	19.9755	3	82
Pa.c24663_g2_i3.2441	FALSE	NA	Migut.E00455	AT1G14550	.	Peroxidase superfamily protein	Lignin-forming anionic peroxidase	NA	NA	57.0958	315.288	245.877	16.5047	5.15839	132.98	719.763	149.794	415.645	77.0446	NA	NA
Pa.c24682_g1_i1.13465	FALSE	0.954	Migut.B00622	AT2G41480	.	Peroxidase superfamily protein	Peroxidase N1	GO:0055114	oxidation-reduction process	545.51	288.13	862.606	229.843	13.1257	29.6664	14.4002	10.3885	10.6671	2.68621	3	98
Pa.c24687_g1_i3.2445	FALSE	0.914	Migut.F02129	AT4G11290	.	Peroxidase superfamily protein	Peroxidase 5	GO:0055114	oxidation-reduction process	64.7969	16.8987	99.6015	27.5951	2.30667	7.86578	0	1.93977	0	0	1	95
Pa.c24700_g1_i1.4339	FALSE	0.93	Migut.G00557	.	MLP423	MLP-like protein 423	Major allergen Pru ar 1	GO:0006952	defense response	312.076	1293.24	854.466	637.801	642.71	846.917	191.587	913.525	27.7643	23.6149	5	113
Pa.c24708_g1_i1.13474	FALSE	0.82	Migut.G01284	AT1G52820	.	2-oxoglutarate (2OG) and Fe(II)-dependent oxygenase superfamily protein	Probable 2-oxoglutarate-dependent dioxygenase AOP1.2	GO:0055114	oxidation-reduction process	0	0.223075	0	2.74049	1.2962	10.5647	12.5495	44.0092	0.186322	0	1	45
Pa.c24712_g1_i3.2452	FALSE	0.917	Migut.B00088	AT4G35000	APX3	ascorbate peroxidase 3	L-ascorbate peroxidase 3, peroxisomal	GO:0055114	oxidation-reduction process	214.589	509.788	493.177	170.565	90.4944	82.1704	152.732	147.812	89.8584	87.8548	4	116
Pa.c24717_g1_i1.13477	FALSE	NA	Migut.C00769	AT1G44970	.	Peroxidase superfamily protein	Peroxidase 9	NA	NA	NA	NA	NA	NA	NA	NA	NA	NA	NA	NA	NA	NA
Pa.c24723_g1_i2.13480	FALSE	0.726	Migut.K00403	AT5G20400	.	2-oxoglutarate (2OG) and Fe(II)-dependent oxygenase superfamily protein	Protein SRG1	GO:0055114	oxidation-reduction process	9.84812	32.6218	35.9435	40.5991	33.5146	39.2927	20.4339	46.3407	19.9989	11.5536	4	76
Pa.c24727_g1_i1.4355	FALSE	NA	Migut.N01323	AT1G68010	ATHPR1,HPR	hydroxypyruvate reductase	Glycerate dehydrogenase HPR, peroxisomal	NA	NA	15.5967	13.6433	14.6683	9.05538	8.20721	14.2805	13.7646	30.7715	12.1324	11.8711	2	40
Pa.c24744_g1_i2.13488	FALSE	0.742	Migut.C01290	AT5G51810	AT2353,ATGA20OX2,GA20OX2	gibberellin 20 oxidase 2	Gibberellin 20 oxidase 2	GO:0055114	oxidation-reduction process	5.09824	6.24804	3.27695	6.32752	0.559957	4.35607	13.6113	16.6841	4.40299	3.89259	1	30
Pa.c24745_g2_i5.4367	FALSE	0.989	Migut.I00488	AT1G79530	GAPC,GAPC-1,GAPC1	glyceraldehyde-3-phosphate dehydrogenase C subunit 1	Glyceraldehyde-3-phosphate dehydrogenase	GO:0055114	oxidation-reduction process	2.26171	89.6692	0	0	0	0	0	0	0	0	4	105
Pa.c24757_g1_i1.13489	FALSE	NA	Migut.H02545	AT4G33420	.	Peroxidase superfamily protein	Peroxidase 47	NA	NA	0.182877	0.927108	0.822121	4.30616	13.4506	70.4523	115.25	321.103	45.5385	10.8569	1	33
Pa.c24787_g2_i2.13510	FALSE	NA	Migut.M01316	AT4G21960	PRXR1	Peroxidase superfamily protein	Peroxidase 42	NA	NA	105.745	12.4499	16.6908	54.9849	67.9598	138.372	612.07	374.69	451.016	228.564	NA	NA
Pa.c24811_g1_i2.2457	FALSE	NA	Migut.G00179	AT3G21420	.	2-oxoglutarate (2OG) and Fe(II)-dependent oxygenase superfamily protein	Protein SRG1	NA	NA	0.51414	3.17341	1.65873	12.063	10.2985	37.7286	156.764	246.415	34.8468	13.7502	1	31
Pa.c24828_g1_i2.13524	FALSE	0.718	Migut.M00967	AT1G17020	ATSRG1,SRG1	senescence-related gene 1	Protein SRG1	GO:0055114	oxidation-reduction process	2.16382	9.84364	139.659	7.62749	2.71299	0.585003	1.39164	0.222537	0.162292	0.140446	4	106
Pa.c24830_g1_i1.13526	FALSE	0.934	Migut.F00584	AT5G05340	.	Peroxidase superfamily protein	Peroxidase 4	GO:0055114	oxidation-reduction process	136.94	168.86	824.157	329.606	24.5386	11.5164	2.92743	7.44749	2.60895	2.32028	3	111
Pa.c24835_g1_i1.13528	FALSE	NA	Migut.H00154	AT5G40150	.	Peroxidase superfamily protein	Peroxidase 63	NA	NA	38.1934	2.51879	14.185	10.613	4.34238	21.9147	7.44642	4.9492	85.2866	35.7278	NA	NA
Pa.c24858_g1_i1.13544	FALSE	0.834	Migut.E00451	AT1G14550	PaPRX2	Peroxidase superfamily protein	Lignin-forming anionic peroxidase	GO:0055114	oxidation-reduction process	602.177	1147.58	1119.53	2256.21	109.104	679.455	58.4338	204.423	0	0	5	115
Pa.c24871_g1_i3.13554	FALSE	NA	Migut.K01063	AT4G16330	.	2-oxoglutarate (2OG) and Fe(II)-dependent oxygenase superfamily protein	Thebaine 6-O-demethylase	NA	NA	12.8181	20.8324	12.3115	20.7662	16.7862	20.8721	48.7963	51.0811	34.0684	30.2374	NA	NA
Pa.c24897_g3_i1.13561	FALSE	0.714	Migut.J00066	AT5G05340	.	Peroxidase superfamily protein	Cationic peroxidase 1	GO:0055114	oxidation-reduction process	392.811	462.985	925.21	527.392	117.579	462.455	265.245	307.947	39.2109	2.22394	5	117
Pa.c24898_g1_i4.4459	FALSE	NA	Migut.F01222	AT3G56460	.	GroES-like zinc-binding alcohol dehydrogenase family protein	Quinone oxidoreductase-like protein 2 homolog	NA	NA	73.6642	61.4848	61.3005	28.2486	33.427	60.6166	126.655	168.438	86.3518	63.567	NA	NA
Pa.c25012_g1_i2.9473	FALSE	NA	Migut.M01909	AT2G34770	ATFAH1,FAH1	fatty acid hydroxylase 1	Dihydroceramide fatty acyl 2-hydroxylase FAH1	NA	NA	11.1432	19.2957	9.86362	73.1435	41.6866	34.3253	20.0664	12.5582	82.6275	74.2442	NA	NA
Pa.c25012_g1_i4.1555	FALSE	NA	Migut.C01337	AT1G76690	ATOPR2,OPR2	12-oxophytodienoate reductase 2	12-oxophytodienoate reductase 1	NA	NA	59.5228	52.3935	107.664	26.3954	29.313	40.0681	88.2995	82.5179	127.928	64.7235	NA	NA
Pa.c25025_g2_i3.9483	FALSE	0.899	Migut.H00116	AT5G14760	AO	L-aspartate oxidase	L-aspartate oxidase, chloroplastic	GO:0055114	oxidation-reduction process	21.3809	16.3281	35.6623	2.08552	3.47248	8.21391	2.97791	3.94427	1.26097	1.07791	5	99
Pa.c25103_g4_i5.9534	FALSE	NA	Migut.H01648	AT1G54340	cICDH	cytosolic NADP+-dependent isocitrate dehydrogenase	Isocitrate dehydrogenase [NADP]	NA	NA	17.114	10.4494	18.3321	9.50137	19.7031	8.98648	9.00574	11.758	16.0819	25.672	NA	NA
Pa.c25176_g2_i2.14163	FALSE	0.747	Migut.B01381	AT2G44380	.	Cysteine/Histidine-rich C1 domain family protein	.	GO:0055114	oxidation-reduction process	120.121	39.5891	138.628	30.0028	17.121	79.5068	28.1193	44.462	7.50123	1.83739	3	80
Pa.c25179_g1_i1.1570	FALSE	NA	Migut.I01151	AT1G17745	PGDH	D-3-phosphoglycerate dehydrogenase	D-3-phosphoglycerate dehydrogenase 2, chloroplastic	NA	NA	83.4136	22.9138	43.4739	42.649	104.16	161.538	207.025	124.271	474.156	255.369	NA	NA
Pa.c25183_g1_i2.4614	FALSE	0.859	Migut.G00863	AT5G17000	AER,AT-AER	alkenal reductase	2-alkenal reductase (NADP(+)-dependent)	GO:0055114	oxidation-reduction process	51.9633	720.344	165.262	97.9997	45.1087	130.47	182.981	379.016	34.7033	13.9711	4	89
Pa.c25191_g1_i1.4634	FALSE	NA	Migut.H01664	AT1G16300	GAPCP-2	glyceraldehyde-3-phosphate dehydrogenase of plastid 2	Glyceraldehyde-3-phosphate dehydrogenase GAPCP2, chloroplastic	NA	NA	209.569	147.812	223.042	397.661	764.371	374.365	126.069	156.31	147.419	239.615	NA	NA
Pa.c25197_g4_i1.4638	FALSE	NA	Migut.N03046	AT5G16970	.	Zinc-binding dehydrogenase family protein	2-alkenal reductase (NADP(+)-dependent)	NA	NA	NA	NA	NA	NA	NA	NA	NA	NA	NA	NA	NA	NA
Pa.c25206_g3_i5.14172	FALSE	0.861	Migut.F01177	AT4G12420	SKU5	Cupredoxin superfamily protein	Monocopper oxidase-like protein SKU5	GO:0055114	oxidation-reduction process	47.5235	105.932	96.5649	131.219	100.837	100.97	35.4448	60.8576	57.5076	87.2727	2	74
Pa.c25230_g1_i1.14181	FALSE	NA	Migut.C00166	AT5G09360	LAC14	laccase 14	Laccase-14	NA	NA	12.6526	106.073	85.2997	63.8644	8.81571	66.9767	124.298	54.7117	28.3833	12.1903	1	43
Pa.c25239_g1_i1.9614	FALSE	NA	Migut.A00136	AT2G26080	AtGLDP2,GLDP2	glycine decarboxylase P-protein 2	Glycine dehydrogenase (decarboxylating), mitochondrial	NA	NA	50.6223	27.9517	55.9205	16.8503	21.5332	65.5643	54.9764	32.7021	205.914	61.6509	NA	NA
Pa.c25256_g2_i1.1580	FALSE	NA	Migut.G00021	AT1G48030	mtLPD1	mitochondrial lipoamide dehydrogenase 1	Dihydrolipoyl dehydrogenase 1, mitochondrial	NA	NA	NA	NA	NA	NA	NA	NA	NA	NA	NA	NA	NA	NA
Pa.c25283_g1_i1.14204	FALSE	0.846	Migut.B01356	AT2G27660	.	Cysteine/Histidine-rich C1 domain family protein	.	GO:0055114	oxidation-reduction process	34.8447	43.211	56.0299	44.1015	11.9566	33.9525	5.31603	19.5465	1.74805	2.66415	5	120
Pa.c25337_g1_i1.14223	FALSE	NA	Migut.H00472	AT5G66920	sks17	SKU5 similar 17	L-ascorbate oxidase homolog	NA	NA	27.4067	59.4002	20.6766	102.413	77.0376	81.728	22.9668	4.80419	94.4952	72.3235	1	23
Pa.c25367_g1_i1.14239	FALSE	0.827	Migut.F01291	.	.	Cysteine/Histidine-rich C1 domain family protein	.	GO:0055114	oxidation-reduction process	437.26	563.685	456.678	393.056	39.8281	192.565	21.9765	86.7823	2.67279	2.64211	4	125
Pa.c25375_g4_i2.14242	FALSE	0.771	Migut.C00166	AT5G09360	LAC14	laccase 14	Laccase-14	GO:0055114	oxidation-reduction process	68.2273	47.6531	89.5956	90.151	24.4402	96.842	13.876	21.471	17.9198	13.0224	5	92
Pa.c25399_g1_i1.2538	FALSE	NA	Migut.N03193	AT1G76160	sks5	SKU5 similar 5	L-ascorbate oxidase homolog	NA	NA	70.9225	86.8016	128.286	155.004	58.6587	87.8687	26.6327	16.5797	189.481	111.493	NA	NA
Pa.c25404_g1_i1.14264	FALSE	NA	Migut.F00628	AT5G05390	LAC12	laccase 12	Laccase-12	NA	NA	4.48452	1.28356	3.10403	1.4555	2.20409	8.14534	31.1036	6.7569	182.325	3.73804	NA	NA
Pa.c25433_g1_i5.14273	FALSE	NA	Migut.D00687	AT5G21105	.	Plant L-ascorbate oxidase	L-ascorbate oxidase	NA	NA	2.3204	4.89045	7.56914	49.9831	23.683	35.0208	82.9053	89.0438	61.1605	12.1965	1	21
Pa.c25452_g1_i1.14287	FALSE	NA	Migut.N01245	AT5G03260	LAC11	laccase 11	Laccase-11	NA	NA	0	0.0959876	0	0.224595	2.72183	30.9931	10.171	13.2898	45.0902	19.4069	NA	NA
Pa.c25466_g2_i1.14292	FALSE	0.895	Migut.L00102	AT4G39830	.	Cupredoxin superfamily protein	L-ascorbate oxidase	GO:0055114	oxidation-reduction process	87.7183	96.3939	102.469	83.2792	14.8282	76.7637	26.984	13.6671	2.10634	2.42735	4	115
Pa.c25479_g1_i2.14298	FALSE	NA	Migut.M01332	AT4G22010	sks4	SKU5 similar 4	L-ascorbate oxidase homolog	NA	NA	143.12	93.0144	114.267	47.1102	84.7486	132.094	8.17417	6.62165	75.3558	29.223	1	55
Pa.c26114_g2_i5.10156	FALSE	0.876	Migut.D00559	AT3G20790	.	NAD(P)-binding Rossmann-fold superfamily protein	.	GO:0055114	oxidation-reduction process	6.0163	17.6382	11.4455	23.3698	22.3745	22.7168	13.2651	8.00475	19.1091	17.523	1	32
Pa.c26181_g1_i1.10201	FALSE	NA	Migut.M01066	AT5G45930	CH-42,CH42,CHL11,CHLI-1,CHLI1	P-loop containing nucleoside triphosphate hydrolases superfamily protein	Magnesium-chelatase subunit ChlI, chloroplastic	NA	NA	4.85872	4.61055	2.16902	5.89581	6.12868	10.4778	13.2764	12.4105	17.1033	28.3713	NA	NA
Pa.c5279_g1_i1.59	FALSE	0.928	Migut.H02118	AT3G14690	CYP72A15	cytochrome P450, family 72, subfamily A, polypeptide 15	Cytochrome P450 CYP72A219	GO:0055114	oxidation-reduction process	39.8879	158.746	67.7182	40.5844	42.4453	38.1791	46.4255	49.2978	4.87144	5.84284	4	115
Pa.c856_g2_i2.28	FALSE	0.742	Migut.J01226	AT3G52970	CYP76G1	cytochrome P450, family 76, subfamily G, polypeptide 1	Geraniol 8-hydroxylase	GO:0055114	oxidation-reduction process	17.4589	18.8962	17.8481	24.4881	10.9901	30.938	20.0606	20.4649	1.86183	1.46852	5	92

## Sheet: Striga hermonthica
Supplemental Dataset S2. Lists of transcripts used in coexpression network analysis. Transcript ID, functional annotations, expression levels, network connectivity and PhQ connectivity are provided for each species.
Sh.transcript	Sh.top500	GCC	Mimulus best hit	Arabidopsis best hit	Short name	Arabidopsis description	Uniprot description	GO.ID	GO.Term	Imbibed_seed	Germinated_seedling_preHIF	Germinated_seedling_postHIF	Haustoria_prevascular	Haustoria_postvascular	Shoot_pre_emergent	Root_pre_emergent	Leaf_stem_post_emergent	Floral_bud_post_emergent	PhQ_connected_degree	Network_degree
Sh.c100171_g1_i2.23463	FALSE	NA	Migut.D00608	AT5G04590	SIR	sulfite reductase	Sulfite reductase 1 [ferredoxin], chloroplastic	NA	NA	NA	NA	NA	NA	NA	NA	NA	NA	NA	NA	NA
Sh.c100201_g2_i2.18030	TRUE	0.999	Migut.D02432	AT3G10230	LYC	lycopene cyclase	Capsanthin/capsorubin synthase, chromoplastic	GO:0016117	carotenoid biosynthetic process	0.0209365	3.23778	9.02406	9.33123	3.28064	0.503093	1.27112	0	0	3	176
Sh.c100201_g5_i3.18031	TRUE	0.968	Migut.D02432	AT3G10230	LYC	lycopene cyclase	Capsanthin/capsorubin synthase, chromoplastic	GO:0016117	carotenoid biosynthetic process	0.326808	6.85901	12.731	12.8293	3.38399	0.396838	8.26754	0	0.0310044	3	169
Sh.c100414_g1_i7.20509	TRUE	0.999	Migut.J01496	AT4G30170	.	Peroxidase family protein	Peroxidase 45	GO:0055114	oxidation-reduction process	0.730812	34.7358	34.9785	38.0245	4.85055	1.06066	1.13596	0	0.202236	4	193
Sh.c100414_g2_i1.22106	TRUE	0.965	Migut.J01496	AT2G18980	.	Peroxidase family protein	Peroxidase 16	GO:0055114	oxidation-reduction process	0.279431	8.52314	6.69419	9.96313	1.00415	0.478877	0	0.11228	0.0808781	2	163
Sh.c100650_g1_i2.18094	TRUE	0.964	Migut.L00079	AT5G57260	CYP71B10	cytochrome P450, family 71, subfamily B, polypeptide 10	Cytochrome P450 CYP736A12	GO:0055114	oxidation-reduction process	0.472073	7.20077	11.138	11.3348	4.29341	2.00284	8.17021	1.01167	0.914656	3	155
Sh.c100650_g1_i4.22101	TRUE	NA	Migut.L00079	AT2G45550	CYP71B10	cytochrome P450, family 71, subfamily B, polypeptide 10	Cytochrome P450 CYP736A12	NA	NA	0.330135	4.72455	7.40674	8.28432	3.86174	1.36009	6.55534	5.28847	0.375845	2	108
Sh.c100768_g1_i1.18112	FALSE	NA	Migut.D00723	AT5G20960	AAO1,AO1,AOalpha,AT-AO1,ATAO,AtAO1	aldehyde oxidase 1	Indole-3-acetaldehyde oxidase	NA	NA	5.41267	5.1295	9.38694	8.73049	7.87369	10.3059	11.0615	29.0222	31.8274	1	162
Sh.c100816_g3_i1.26914	FALSE	NA	Migut.F01105	AT4G23340	.	2-oxoglutarate (2OG) and Fe(II)-dependent oxygenase superfamily protein	.	NA	NA	15.6088	8.73813	7.83241	8.64987	12.7223	13.6197	13.3502	12.3387	11.477	1	25
Sh.c100833_g1_i2.28203	TRUE	0.973	Migut.N03021	.	FAR2,MS2	Jojoba acyl CoA reductase-related male sterility protein	.	GO:0055114	oxidation-reduction process	0	6.20536	27.2798	60.3637	17.8233	0.782858	7.98767	0	0	4	161
Sh.c100873_g4_i4.23672	FALSE	NA	Migut.A01136	AT2G35690	ACX1,ATACX1	acyl-CoA oxidase 1	Putative peroxisomal acyl-coenzyme A oxidase 1.2	NA	NA	76.9507	96.9703	56.5307	40.4695	37.3719	28.3734	35.6382	17.756	36.9885	2	108
Sh.c101059_g3_i1.18144	FALSE	NA	Migut.F00584	AT5G05340	.	Peroxidase superfamily protein	Peroxidase 4	NA	NA	0	4.68754	1.16082	7.75337	6.0274	0	2.5231	0	0	3	137
Sh.c10125_g1_i1.12350	FALSE	NA	Migut.H00154	AT3G28200	.	Peroxidase superfamily protein	Peroxidase 31	NA	NA	6.1131	36.9138	57.7283	43.083	40.5296	62.8714	61.7219	42.3844	34.9958	NA	NA
Sh.c10193_g1_i1.12356	TRUE	0.977	Migut.J01496	AT4G30170	.	Peroxidase family protein	Peroxidase 45	GO:0055114	oxidation-reduction process	2.5577	31.9093	27.1596	32.0618	4.82844	0.896281	2.85854	0.286816	0.262132	3	187
Sh.c10241_g1_i1.11657	TRUE	0.995	Migut.M00639	.	.	.	Polyphenol oxidase II, chloroplastic	GO:0055114	oxidation-reduction process	67.8183	377.91	438.933	442.061	411.261	85.9565	317.674	0.25506	0.314898	3	179
Sh.c10316_g1_i2.12372	TRUE	0.845	Migut.G00179	AT3G21420	.	2-oxoglutarate (2OG) and Fe(II)-dependent oxygenase superfamily protein	Protein SRG1	GO:0055114	oxidation-reduction process	142.384	107.792	60.923	35.2991	40.6961	75.8192	40.5137	20.1783	46.1618	2	60
Sh.c10321_g1_i1.11685	TRUE	0.894	Migut.H00904	AT3G28760	.	.	3-dehydroquinate synthase	GO:0055114	oxidation-reduction process	1.61555	3.81236	3.03908	3.53638	3.9453	2.85617	2.85544	6.28836	4.87024	2	172
Sh.c10322_g1_i2.11687	TRUE	0.919	Migut.M01951	AT1G31330	PSAF	photosystem I subunit F	Photosystem I reaction center subunit III, chloroplastic	GO:0015979	photosynthesis	0.351785	2.62142	3.90501	10.1906	26.455	44.1339	13.303	907.257	211.669	3	188
Sh.c10359_g1_i1.12376	TRUE	0.93	Migut.M01494	AT1G30870	.	Peroxidase superfamily protein	Peroxidase 7	GO:0055114	oxidation-reduction process	0.0579645	3.65842	47.3593	29.0771	0.167837	0	2.58517	0	0	3	164
Sh.c10366_g1_i1.12377	FALSE	NA	Migut.M01316	AT4G21960	PRXR1	Peroxidase superfamily protein	Peroxidase 42	NA	NA	81.6728	91.89	186.773	211.197	364.967	545.281	369.706	859.343	284.991	1	145
Sh.c10391_g1_i1.115	FALSE	NA	Migut.A00187	AT1G79750	ATNADP-ME4,NADP-ME4	NADP-malic enzyme 4	NADP-dependent malic enzyme	NA	NA	9.81344	29.3318	51.6182	59.0127	29.0334	24.7493	24.7029	13.7096	37.278	3	125
Sh.c10391_g1_i1.12379	TRUE	1	Migut.M00400	AT3G01190	.	Peroxidase superfamily protein	Peroxidase 27	GO:0055114	oxidation-reduction process	0	71.8338	107.864	180.183	18.3137	2.5311	16.569	0	0	3	167
Sh.c10455_g1_i1.12384	TRUE	0.98	Migut.C01063	AT1G77330	.	2-oxoglutarate (2OG) and Fe(II)-dependent oxygenase superfamily protein	1-aminocyclopropane-1-carboxylate oxidase 5	GO:0055114	oxidation-reduction process	0.190267	12.2949	48.6757	110.818	47.6332	1.56343	18.8222	0	0.0977853	4	164
Sh.c10471_g2_i1.12388	TRUE	0.993	Migut.K01063	AT4G16330	.	2-oxoglutarate (2OG) and Fe(II)-dependent oxygenase superfamily protein	Naringenin,2-oxoglutarate 3-dioxygenase	GO:0055114	oxidation-reduction process	63.8328	38.5974	33.2835	30.8782	28.6676	31.1729	31.9794	14.1428	18.9176	2	90
Sh.c10496_g1_i2.11747	FALSE	NA	Migut.H01014	AT2G20890	PSB29,THF1	photosystem II reaction center PSB29 protein	Protein THYLAKOID FORMATION1, chloroplastic	NA	NA	4.54263	14.8577	11.477	15.8252	17.1626	22.2986	21.3475	148.774	32.5509	3	188
Sh.c10505_g1_i1.12391	TRUE	0.955	Migut.L00007	AT1G30870	.	Peroxidase superfamily protein	Peroxidase 7	GO:0055114	oxidation-reduction process	0.544356	98.3896	294.964	208.165	3.14997	0.367562	6.95792	0	0.0528973	3	167
Sh.c10614_g1_i1.12405	TRUE	0.997	Migut.G00471	AT1G06620	.	2-oxoglutarate (2OG) and Fe(II)-dependent oxygenase superfamily protein	1-aminocyclopropane-1-carboxylate oxidase homolog 1	GO:0055114	oxidation-reduction process	34.4155	33.7716	25.7478	16.1102	7.21396	8.94704	12.1646	1.69233	2.03919	3	106
Sh.c10646_g1_i1.12412	TRUE	0.845	Migut.C00083	AT4G09010	APX4,TL29	ascorbate peroxidase 4	Thylakoid lumenal 29 kDa protein, chloroplastic	GO:0055114	oxidation-reduction process	1.01796	1.01826	1.78025	2.13796	2.85348	9.97639	4.69265	104.639	9.78545	3	188
Sh.c10732_g1_i1.12419	FALSE	NA	Migut.B00088	AT4G35000	APX3	ascorbate peroxidase 3	L-ascorbate peroxidase 3, peroxisomal	NA	NA	84.3256	603.754	302.699	217.557	84.7241	57.5988	44.3106	74.707	65.4273	4	148
Sh.c10742_g2_i1.806	TRUE	0.928	Migut.D00834	AT5G05340	.	Peroxidase superfamily protein	Peroxidase 4	GO:0055114	oxidation-reduction process	0	0.0593069	6.52769	50.2363	10.3905	0.455022	2.43761	0.0800285	0.259284	4	158
Sh.c10752_g2_i8.146	FALSE	NA	Migut.K00174	AT3G56940	ACSF,CHL27,CRD1	dicarboxylate diiron protein, putative (Crd1)	Magnesium-protoporphyrin IX monomethyl ester [oxidative] cyclase, chloroplastic	NA	NA	0.449235	2.05537	3.21905	4.47285	20.5135	16.7037	8.29813	147.818	98.5087	2	176
Sh.c10808_g1_i1.12445	TRUE	0.937	Migut.N03181	AT5G42180	.	Peroxidase superfamily protein	Peroxidase 64	GO:0055114	oxidation-reduction process	0	0.361111	17.2677	20.7038	7.94134	3.25489	5.56656	0	0.195322	3	158
Sh.c10836_g2_i1.11968	FALSE	NA	Migut.H02076	.	.	.	Polyphenol oxidase I, chloroplastic	NA	NA	46.7128	150.231	126.934	550.437	1059.06	340.67	518.614	783.069	886.34	2	126
Sh.c10847_g1_i1.1072	TRUE	0.924	Migut.J00066	AT5G05340	.	Peroxidase superfamily protein	Cationic peroxidase 1	GO:0055114	oxidation-reduction process	0.199349	14.0404	34.6966	116.209	38.0961	10.3315	31.1087	0	2.98124	4	163
Sh.c10847_g1_i1.807	TRUE	0.971	Migut.M01076	AT2G34060	.	Peroxidase superfamily protein	Peroxidase 19	GO:0055114	oxidation-reduction process	0.241972	0.952841	0.306089	0.982235	1.61093	0.719958	0.758095	9.36387	8.09399	2	177
Sh.c10963_g1_i1.12489	FALSE	NA	Migut.J00067	AT5G05340	.	Peroxidase superfamily protein	Cationic peroxidase 1	NA	NA	0.201057	14.8592	33.0454	140.161	42.6514	14.5508	37.1561	0	2.41273	4	160
Sh.c11006_g1_i1.12496	FALSE	NA	Migut.H00364	AT5G67400	.	Peroxidase superfamily protein	Peroxidase 73	NA	NA	0.195832	11.4334	14.2025	29.5167	9.18383	26.0793	16.0269	14.378	2.97461	NA	NA
Sh.c11022_g1_i2.12501	FALSE	NA	Migut.H02545	AT4G33420	.	Peroxidase superfamily protein	Peroxidase 47	NA	NA	29.2674	42.6637	75.9471	168.881	116.034	133.833	84.0679	81.7472	111.129	1	48
Sh.c11090_g1_i1.12520	TRUE	0.958	Migut.C01063	AT1G77330	.	2-oxoglutarate (2OG) and Fe(II)-dependent oxygenase superfamily protein	1-aminocyclopropane-1-carboxylate oxidase 5	GO:0055114	oxidation-reduction process	391.513	460.202	413.153	162.608	41.1185	2.23047	13.8577	0.0805757	0.172182	3	143
Sh.c11095_g1_i1.12521	FALSE	NA	Migut.K00534	AT1G35190	.	2-oxoglutarate (2OG) and Fe(II)-dependent oxygenase superfamily protein	Probable iron/ascorbate oxidoreductase DDB_G0283291	NA	NA	17.3735	23.5529	26.2518	20.8261	22.1462	22.0412	19.0696	7.70056	16.5947	5	189
Sh.c11157_g1_i3.12557	FALSE	NA	Migut.K00525	AT5G42180	.	Peroxidase superfamily protein	Peroxidase 64	NA	NA	0	0.302288	0.745483	2.44342	8.79542	7.54378	15.299	19.3569	5.71744	3	147
Sh.c11160_g1_i2.12560	TRUE	0.933	Migut.H02509	AT5G66390	.	Peroxidase superfamily protein	Peroxidase 72	GO:0055114	oxidation-reduction process	0	9.41201	95.753	89.7169	26.7111	14.2347	22.0864	1.44813	3.34251	3	161
Sh.c11169_g1_i1.12567	TRUE	0.985	Migut.N03181	AT5G42180	.	Peroxidase superfamily protein	Peroxidase 64	GO:0055114	oxidation-reduction process	0	9.74045	79.4093	111.669	12.4108	7.70649	14.9982	0.108896	0	3	163
Sh.c11212_g1_i1.8552	FALSE	NA	Migut.D00498	.	PSAE-2	photosystem I subunit E-2	Photosystem I reaction center subunit IV, chloroplastic	NA	NA	3.23966	15.4815	15.3959	15.8149	25.2537	55.2718	31.7163	894.893	200.062	3	188
Sh.c11738_g1_i1.7309	FALSE	NA	Migut.N01497	AT3G12290	.	Amino acid dehydrogenase family protein	Bifunctional protein FolD 2	NA	NA	36.2064	40.1067	28.1204	37.9202	40.4566	23.3159	40.3847	33.0537	39.9415	NA	NA
Sh.c11794_g1_i1.3350	TRUE	0.926	Migut.L00720	AT5G66060	.	2-oxoglutarate (2OG) and Fe(II)-dependent oxygenase superfamily protein	Probable prolyl 4-hydroxylase 10	GO:0055114	oxidation-reduction process	63.8214	101.72	71.3924	108.838	65.2477	55.8066	59.1231	19.3355	59.2008	3	181
Sh.c11841_g1_i1.10534	TRUE	0.895	Migut.D00479	AT4G28660	PSB28	photosystem II reaction center PSB28 protein	Photosystem II reaction center PSB28 protein, chloroplastic	GO:0015979	photosynthesis	11.7331	14.0606	17.7048	17.2024	16.7076	8.78223	5.40689	281.046	53.3913	3	186
Sh.c11943_g1_i3.9268	TRUE	0.871	Migut.J01360	ATCG00340	.	Photosystem I, PsaA/PsaB protein	Photosystem I P700 chlorophyll a apoprotein A2	GO:0015979	photosynthesis	0.498339	0.930369	1.15067	0.349274	0.531794	1.0502	0.468442	20.8455	4.10241	3	184
Sh.c11979_g1_i1.9276	TRUE	0.885	Migut.I00184	AT1G74470	.	Pyridine nucleotide-disulphide oxidoreductase family protein	Geranylgeranyl diphosphate reductase, chloroplastic	GO:0055114	oxidation-reduction process	4.0466	5.95674	10.9577	7.48345	10.6788	9.15563	5.27018	336.681	61.7974	3	187
Sh.c11980_g1_i2.683	TRUE	0.929	Migut.H01313	AT5G44400	EDA28,MEE23	FAD-binding Berberine family protein	Tetrahydrocannabinolic acid synthase	GO:0055114	oxidation-reduction process	14.2233	68.5751	65.0259	52.4232	5.38878	0.375646	2.36016	0	0.0610224	3	170
Sh.c12050_g1_i1.14196	FALSE	NA	Migut.N00127	AT1G08830	ShCSD1	copper/zinc superoxide dismutase 1	Superoxide dismutase [Cu-Zn]	NA	NA	5.15269	0	0.920365	0.218488	1.84373	0.61051	0	0	0	NA	NA
Sh.c12058_g1_i1.9878	TRUE	0.852	Migut.D00378	.	PSBW	photosystem II reaction center W	.	GO:0015979	photosynthesis	0	0	0.304377	0.204097	0	1.64855	0	170.265	36.832	3	187
Sh.c12062_g1_i1.2419	FALSE	NA	Migut.J01406	AT4G30440	GAE1	UDP-D-glucuronate 4-epimerase 1	UDP-glucuronate 4-epimerase 1	NA	NA	11.5434	34.2298	110.406	118.515	56.3522	104.861	79.8897	49.9383	51.1705	3	106
Sh.c12118_g1_i3.405	FALSE	NA	Migut.K00926	AT5G37510	CI76,EMB1467	NADH-ubiquinone dehydrogenase, mitochondrial, putative	NADH dehydrogenase [ubiquinone] iron-sulfur protein 1, mitochondrial	NA	NA	37.8248	61.9192	53.3004	42.9985	41.3747	41.779	43.7227	40.6414	44.8975	NA	NA
Sh.c12150_g1_i1.2433	FALSE	NA	Migut.D02323	AT1G08200	AXS2	UDP-D-apiose/UDP-D-xylose synthase 2	UDP-D-apiose/UDP-D-xylose synthase 2	NA	NA	69.5076	136.952	109.802	113.745	75.8236	46.2957	68.0396	67.256	92.4379	2	135
Sh.c12182_g1_i1.10640	TRUE	NA	Migut.D00776	AT4G12800	PSAL	photosystem I subunit l	Photosystem I reaction center subunit XI, chloroplastic	NA	NA	11.5899	40.756	29.8728	21.0517	10.8089	20.3426	1.62775	987.879	317.947	3	182
Sh.c12257_g1_i1.2450	TRUE	0.876	Migut.A00315	AT3G26300	CYP71B34	cytochrome P450, family 71, subfamily B, polypeptide 34	Cytochrome P450 71D13	GO:0055114	oxidation-reduction process	17.2837	11.9618	19.0071	31.6685	18.5266	26.5979	21.8538	2.12101	11.4301	2	119
Sh.c12278_g3_i6.704	TRUE	NA	Migut.J01360	ATCG00340	.	Photosystem I, PsaA/PsaB protein	Photosystem I P700 chlorophyll a apoprotein A2	NA	NA	3.25477	3.66893	11.4566	8.34066	5.64774	5.81949	6.7985	38.1041	11.0451	2	174
Sh.c12287_g1_i1.13870	TRUE	0.963	Migut.B01629	AT2G45400	BEN1	NAD(P)-binding Rossmann-fold superfamily protein	Vestitone reductase	GO:0055114	oxidation-reduction process	1.03945	12.698	19.1147	22.0255	6.45127	1.98346	9.52332	2.4878	3.8044	3	144
Sh.c12323_g2_i1.13197	FALSE	NA	Migut.F01177	AT4G25240	SKS1	SKU5 similar 1	Monocopper oxidase-like protein SKS1	NA	NA	1.71068	2.49339	8.82849	14.0367	23.7569	16.9723	21.6802	2.23461	0.906944	1	71
Sh.c12385_g1_i2.885	TRUE	0.838	Migut.B00335	AT1G49670	NQR	ARP protein (REF)	Zinc-binding alcohol dehydrogenase domain-containing protein 2	GO:0055114	oxidation-reduction process	52.9277	55.1962	44.198	35.4616	35.5607	39.2666	34.7975	17.0165	40.5884	2	82
Sh.c12396_g1_i1.13882	TRUE	0.97	Migut.M01918	AT4G20820	.	FAD-binding Berberine family protein	Cannabidiolic acid synthase	GO:0055114	oxidation-reduction process	3.66293	223.289	475.072	453.971	160.765	116.715	87.0675	0.783827	32.0868	3	162
Sh.c12402_g1_i1.13402	FALSE	NA	Migut.H01901	AT5G54270	LHCB3,LHCB3*1	light-harvesting chlorophyll B-binding protein 3	Chlorophyll a-b binding protein 13, chloroplastic	NA	NA	0.869153	0.0556495	0.491128	6.39016	16.2872	32.5231	10.7678	793.858	384.448	2	182
Sh.c12410_g1_i1.13888	TRUE	0.947	Migut.N02327	AT1G51410	.	NAD(P)-binding Rossmann-fold superfamily protein	Tetraketide alpha-pyrone reductase 1	GO:0055114	oxidation-reduction process	38.6925	106.74	98.4066	121.853	107.871	63.7747	105.135	19.1136	36.2227	3	177
Sh.c12419_g1_i1.13892	TRUE	0.945	Migut.B01239	AT3G06730	TRX P,TRX z	Thioredoxin z	Thioredoxin-like protein CITRX2, chloroplastic	GO:0055114	oxidation-reduction process	19.367	17.3488	11.6103	8.5864	19.787	16.3265	16.0807	58.5204	12.1197	3	145
Sh.c12454_g1_i2.10776	TRUE	0.935	Migut.D00371	AT4G02580	.	NADH-ubiquinone oxidoreductase 24 kDa subunit, putative	NADH dehydrogenase [ubiquinone] flavoprotein 2, mitochondrial	GO:0055114	oxidation-reduction process	40.2751	113.784	69.6469	51.0145	69.2883	45.0993	41.8775	75.1214	44.71	1	58
Sh.c12455_g1_i1.18401	FALSE	NA	Migut.G00471	AT1G06620	.	2-oxoglutarate (2OG) and Fe(II)-dependent oxygenase superfamily protein	1-aminocyclopropane-1-carboxylate oxidase homolog 1	NA	NA	15.2103	48.2813	43.5363	38.1986	9.26595	8.15655	12.4605	0.700557	48.3543	NA	NA
Sh.c12465_g1_i1.18402	FALSE	NA	Migut.F00692	AT2G29980	FAD8	fatty acid desaturase 8	Omega-3 fatty acid desaturase, endoplasmic reticulum	NA	NA	103.079	55.691	19.592	35.8525	20.7066	9.27648	21.3703	76.7711	53.1647	1	80
Sh.c12470_g1_i4.2515	FALSE	NA	Migut.N03045	AT1G26320	.	Zinc-binding dehydrogenase family protein	2-alkenal reductase (NADP(+)-dependent)	NA	NA	116.585	74.8878	63.8203	36.2833	51.4123	40.0605	49.927	32.0273	92.4736	1	28
Sh.c12490_g1_i1.10800	FALSE	NA	Migut.F00698	AT2G40000	ATHSPRO2,HSPRO2	ortholog of sugar beet HS1 PRO-1 2	Nematode resistance protein-like HSPRO2	NA	NA	6.57458	24.1141	50.1189	53.4276	30.4853	210.375	81.7132	16.4635	60.5119	NA	NA
Sh.c12554_g1_i2.9941	TRUE	0.873	Migut.H01272	AT1G06680	OE23,OEE2,PSBP-1,PSII-P	photosystem II subunit P-1	Oxygen-evolving enhancer protein 2-1, chloroplastic	GO:0015979	photosynthesis	1.23176	11.3974	13.066	19.6742	25.8642	35.8148	18.1034	978.076	165.964	3	189
Sh.c12638_g1_i1.13959	TRUE	0.959	Migut.M01913	AT1G30700	.	FAD-binding Berberine family protein	Flavin-dependent oxidoreductase FOX3	GO:0055114	oxidation-reduction process	0.22509	82.1546	212.451	133.688	37.0079	7.30403	12.8635	0	0	3	164
Sh.c12642_g2_i1.13251	TRUE	0.988	Migut.D01571	AT1G18140	ATLAC1,LAC1	laccase 1	Laccase-1	GO:0055114	oxidation-reduction process	1.94352	6.48594	9.87394	24.9678	4.45506	3.22547	5.69001	2.26949	1.92908	3	163
Sh.c12680_g1_i1.13984	FALSE	NA	Migut.M01912	AT1G11770	.	FAD-binding Berberine family protein	Reticuline oxidase-like protein	NA	NA	2.0981	9.10722	25.0085	29.8055	19.7428	22.9508	13.6148	20.8861	49.0782	NA	NA
Sh.c12695_g1_i1.9350	FALSE	NA	Migut.L02026	AT3G08950	.	electron transport SCO1/SenC family protein	Protein SCO1 homolog 1, mitochondrial	NA	NA	22.6328	22.3246	9.39275	12.8079	19.7414	20.0041	15.3496	10.3126	11.8945	NA	NA
Sh.c12791_g13_i1.13285	FALSE	NA	Migut.H00472	AT5G66920	sks17	SKU5 similar 17	L-ascorbate oxidase homolog	NA	NA	159.603	79.9096	62.4687	73.4175	98.5006	38.4084	54.4403	59.3087	39.1558	1	48
Sh.c12791_g14_i1.13286	FALSE	NA	Migut.H00472	AT5G66920	sks17	SKU5 similar 17	L-ascorbate oxidase homolog	NA	NA	121.138	201.065	119.547	87.2518	72.1503	20.049	35.8797	5.41679	1.69057	4	129
Sh.c12828_g1_i1.4351	FALSE	NA	Migut.H00307	AT2G22780	PMDH1	peroxisomal NAD-malate dehydrogenase 1	Malate dehydrogenase, glyoxysomal	NA	NA	34.2433	25.2801	23.5179	20.7599	24.7586	16.8213	13.1705	87.406	53.1152	2	163
Sh.c12839_g1_i5.14044	FALSE	NA	Migut.H00107	AT5G14700	.	NAD(P)-binding Rossmann-fold superfamily protein	.	NA	NA	25.9334	17.2586	14.7705	15.4599	13.2309	8.31075	15.2292	11.1244	15.1537	1	60
Sh.c12883_g1_i1.4353	TRUE	0.955	Migut.M01839	AT4G27270	FQR1	flavodoxin-like quinone reductase 1	Probable NAD(P)H dehydrogenase (quinone) FQR1-like 1	GO:0055114	oxidation-reduction process	29.1685	153.314	222.262	165.971	105.127	85.6236	101.9	57.3875	45.792	3	153
Sh.c12885_g1_i2.2685	FALSE	NA	Migut.M00690	AT1G78570	ATRHM1,RHM1,ROL1	rhamnose biosynthesis 1	Trifunctional UDP-glucose 4,6-dehydratase/UDP-4-keto-6-deoxy-D-glucose 3,5-epimerase/UDP-4-keto-L-rhamnose-reductase RHM1	NA	NA	110.291	99.4575	117.389	133.184	105.869	117.146	132.933	80.8498	134.468	1	16
Sh.c12895_g2_i1.13300	TRUE	0.933	Migut.B01381	AT2G44380	.	Cysteine/Histidine-rich C1 domain family protein	.	GO:0055114	oxidation-reduction process	18.9582	61.4814	131.154	69.6482	23.2657	10.7013	16.876	4.79217	5.2478	4	177
Sh.c12900_g3_i1.763	TRUE	NA	Migut.H01166	ATCG00530	.	unfolded protein binding	Chloroplast envelope membrane protein	NA	NA	29.4806	13.58	19.6215	27.653	13.8936	6.91258	5.16246	229.654	12.3901	3	173
Sh.c12930_g1_i2.2711	TRUE	0.924	Migut.J01361	ATCG00350	.	Photosystem I, PsaA/PsaB protein	Photosystem I P700 chlorophyll a apoprotein A1	GO:0015979	photosynthesis	1.39388	1.1611	3.01957	1.30205	1.63184	2.7663	0.924182	79.5141	7.56716	3	189
Sh.c12958_g1_i1.13321	FALSE	NA	Migut.L00102	AT4G39830	.	Cupredoxin superfamily protein	L-ascorbate oxidase	NA	NA	4.98379	82.9566	189.911	126.882	60.5899	64.3397	37.8772	1.84409	8.09971	3	159
Sh.c12958_g4_i1.2748	TRUE	0.959	Migut.K00361	AT2G07690	MCM5	Minichromosome maintenance (MCM2/3/5) family protein	DNA replication licensing factor MCM5	GO:0015979	photosynthesis	6.53078	14.1188	13.8757	19.2989	39.3996	10.164	22.3234	32.9879	29.1674	2	141
Sh.c12979_g3_i1.13326	FALSE	NA	Migut.D00687	AT5G21105	.	Plant L-ascorbate oxidase	L-ascorbate oxidase	NA	NA	2.71747	12.3513	10.155	26.8009	30.7985	25.973	23.3863	74.3369	119.492	1	162
Sh.c12981_g3_i1.13327	TRUE	0.983	Migut.F01469	AT3G09220	LAC5	laccase 5	Laccase-7	GO:0055114	oxidation-reduction process	0	6.76365	85.109	80.9304	5.66303	0.841399	8.72731	0	0.433376	3	155
Sh.c12984_g1_i1.13328	FALSE	NA	Migut.N01245	AT5G03260	LAC11	laccase 11	Laccase-11	NA	NA	0	0.153119	2.42681	0.664128	9.43243	8.8345	15.1832	21.2014	5.91439	2	144
Sh.c12985_g1_i1.14110	TRUE	NA	Migut.M01917	AT4G20820	.	FAD-binding Berberine family protein	Cannabidiolic acid synthase-like 1	NA	NA	2.16717	12.5559	7.37758	19.3907	11.1163	23.5771	8.72273	0	0.312507	2	89
Sh.c12985_g1_i2.14112	TRUE	0.877	Migut.M01917	AT4G20820	.	FAD-binding Berberine family protein	Cannabidiolic acid synthase	GO:0055114	oxidation-reduction process	2.9231	7.47451	15.004	27.7199	14.4307	14.4976	11.1531	0	0	3	163
Sh.c12985_g2_i1.14111	TRUE	NA	Migut.M01917	AT5G44440	.	FAD-binding Berberine family protein	Cannabidiolic acid synthase-like 1	NA	NA	0.0394863	0.512381	7.69671	20.2082	2.86228	10.0482	5.45129	0.51795	19.6981	NA	NA
Sh.c12985_g2_i2.14113	TRUE	NA	Migut.M01917	AT5G44440	.	FAD-binding Berberine family protein	Tetrahydrocannabinolic acid synthase	NA	NA	0	0.500601	7.50767	19.8882	2.55227	9.44932	5.1958	0.537664	18.8981	NA	NA
Sh.c13021_g2_i1.13344	FALSE	NA	Migut.N03193	AT1G76160	sks5	SKU5 similar 5	L-ascorbate oxidase homolog	NA	NA	40.7959	132.956	81.1439	56.3603	38.0954	18.1795	19.3636	56.4177	41.2103	2	80
Sh.c13021_g3_i1.13345	FALSE	NA	Migut.N03193	AT1G76160	sks5	SKU5 similar 5	L-ascorbate oxidase homolog	NA	NA	81.3002	131.868	78.4678	88.9244	59.9178	27.6811	36.6947	94.6349	54.9643	NA	NA
Sh.c13036_g1_i1.13350	TRUE	0.967	Migut.F00628	AT5G05390	LAC12	laccase 12	Laccase-12	GO:0055114	oxidation-reduction process	1.81313	12.5705	159.675	167.109	10.4302	2.9796	28.5575	1.10113	3.80049	3	158
Sh.c13053_g2_i1.13360	FALSE	NA	Migut.M01332	AT4G22010	sks4	SKU5 similar 4	L-ascorbate oxidase homolog	NA	NA	140.526	488.967	236.786	166.087	45.8829	20.129	50.6307	41.2475	71.9258	4	140
Sh.c13077_g6_i4.13372	TRUE	0.917	Migut.C00166	AT5G09360	ATLAC15,LAC15,TT10	Laccase/Diphenol oxidase family protein	Laccase-14	GO:0055114	oxidation-reduction process	7.0997	13.159	25.7084	31.249	15.2306	10.3081	12.8056	35.9925	21.0363	2	159
Sh.c13167_g2_i1.9489	TRUE	0.969	Migut.F00619	AT5G34930	.	arogenate dehydrogenase	Arogenate dehydrogenase 1, chloroplastic	GO:0055114	oxidation-reduction process	9.86514	54.9537	57.8179	149.621	166.873	40.3414	89.7746	194.706	74.6621	2	139
Sh.c13168_g1_i1.2057	TRUE	0.843	Migut.K00457	AT3G24503	ALDH1A,ALDH2C4,REF1	aldehyde dehydrogenase 2C4	Aldehyde dehydrogenase family 2 member C4	GO:0055114	oxidation-reduction process	0.610649	74.4429	150.056	231.378	144.842	124.912	105.224	0.112269	1.96197	3	166
Sh.c13217_g1_i1.9510	FALSE	NA	Migut.D00608	AT5G04590	SIR	sulfite reductase	Sulfite reductase 1 [ferredoxin], chloroplastic	NA	NA	NA	NA	NA	NA	NA	NA	NA	NA	NA	NA	NA
Sh.c13237_g2_i1.9518	TRUE	.	.	.	ShDHNAT2	.	.	.	.	2.26919	17.3866	11.7008	11.1293	12.3616	8.12431	6.35381	20.0246	11.6742	1	135
Sh.c13248_g1_i1.8575	FALSE	NA	Migut.D00559	AT3G20790	.	NAD(P)-binding Rossmann-fold superfamily protein	.	NA	NA	5.70015	19.1296	11.2389	15.5495	17.4663	7.84642	10.0401	15.129	17.1276	2	46
Sh.c13260_g1_i1.9531	FALSE	NA	Migut.J00779	AT4G29890	.	choline monooxygenase, putative (CMO-like)	Choline monooxygenase, chloroplastic	NA	NA	6.44697	4.44062	5.35211	4.88242	8.66446	5.40275	8.1253	5.24773	8.0334	NA	NA
Sh.c13303_g1_i2.10173	TRUE	0.894	Migut.E00492	AT1G14810	.	semialdehyde dehydrogenase family protein	Aspartate-semialdehyde dehydrogenase	GO:0055114	oxidation-reduction process	18.1555	11.5745	10.4673	8.63724	18.4807	12.1122	17.1288	21.0745	10.248	1	90
Sh.c13304_g1_i1.2067	FALSE	NA	Migut.J01334	AT2G24270	ALDH11A3	aldehyde dehydrogenase 11A3	NADP-dependent glyceraldehyde-3-phosphate dehydrogenase	NA	NA	42.5572	153.993	86.3104	34.4053	8.06741	9.32336	4.25209	107.599	188.695	NA	NA
Sh.c13316_g1_i1.7945	FALSE	NA	Migut.H00116	AT5G14760	AO	L-aspartate oxidase	L-aspartate oxidase, chloroplastic	NA	NA	45.037	41.8613	66.8738	38.3451	32.2573	28.6162	17.2133	3.09818	23.3924	4	150
Sh.c13385_g1_i1.10212	FALSE	NA	Migut.N02606	AT5G60600	CLB4,CSB3,GCPE,HDS,ISPG	4-hydroxy-3-methylbut-2-enyl diphosphate synthase	4-hydroxy-3-methylbut-2-en-1-yl diphosphate synthase (ferredoxin), chloroplastic	NA	NA	356.445	152.398	184.26	233.525	223.005	304.518	248.404	82.7709	66.0919	1	34
Sh.c13400_g3_i1.10221	TRUE	0.853	Migut.N03006	AT2G44160	MTHFR2	methylenetetrahydrofolate reductase 2	Probable methylenetetrahydrofolate reductase	GO:0055114	oxidation-reduction process	48.4954	110.451	90.0479	96.5384	67.7022	57.7086	80.3257	186.433	151.357	2	157
Sh.c13439_g1_i3.9591	TRUE	0.953	Migut.I00061	AT5G49970	ATPPOX,PDX3,PPOX	pyridoxin (pyrodoxamine) 5\'-phosphate oxidase	Pyridoxine/pyridoxamine 5'-phosphate oxidase 1, chloroplastic	GO:0055114	oxidation-reduction process	16.7792	18.7135	16.952	18.0285	21.0297	15.9221	17.6103	31.5393	27.9697	2	171
Sh.c13456_g1_i1.4911	FALSE	NA	Migut.I00728	AT1G80560	ATIMD1,IMD1	isopropylmalate dehydrogenase 1	3-isopropylmalate dehydrogenase, chloroplastic	NA	NA	41.6356	28.8709	25.709	28.9002	41.0617	19.6131	22.4752	39.8566	28.7812	1	31
Sh.c13503_g1_i1.9616	FALSE	NA	Migut.F02066	AT1G08550	AVDE1,NPQ1	non-photochemical quenching 1	Violaxanthin de-epoxidase, chloroplastic	NA	NA	8.96371	7.77096	9.91072	9.92025	11.9499	13.7973	5.65942	33.528	23.0108	1	168
Sh.c13638_g1_i1.2084	FALSE	NA	Migut.I00031	AT3G48000	ALDH2,ALDH2A,ALDH2B4	aldehyde dehydrogenase 2B4	Aldehyde dehydrogenase family 2 member B4, mitochondrial	NA	NA	68.3602	13.2569	15.9496	17.2329	18.8805	10.4758	14.809	93.2009	28.436	2	147
Sh.c13687_g1_i1.2090	FALSE	NA	Migut.G00115	.	PYL11,RCAR5	PYR1-like 11	Major allergen Pru ar 1	NA	NA	6.35652	422.266	983.354	2946.89	1139.57	2452.22	1082.64	0	2.13109	2	123
Sh.c13703_g1_i5.9755	FALSE	NA	Migut.F02116	AT3G47390	PHS1	cytidine/deoxycytidylate deaminase family protein	Riboflavin biosynthesis protein PYRR, chloroplastic	NA	NA	15.8015	6.81065	10.1001	9.45714	8.93571	10.4598	9.99664	18.2656	11.5356	1	142
Sh.c13752_g1_i1.2103	FALSE	NA	Migut.L00601	AT1G70830	MLP28	MLP-like protein 28	Kirola	NA	NA	5.35286	140.197	615.019	872.36	1256.73	1121.82	3467.28	287.437	92.3623	1	57
Sh.c13785_g1_i3.328	FALSE	NA	Migut.D00633	AT1G50450	.	Saccharopine dehydrogenase	.	NA	NA	2.63011	4.98308	4.62964	6.66953	5.78063	7.91341	4.8939	11.3519	6.47969	1	159
Sh.c13821_g1_i1.4424	TRUE	0.91	Migut.A00774	AT4G11600	ShGPX6.1	glutathione peroxidase 6	Probable phospholipid hydroperoxide glutathione peroxidase	GO:0055114	oxidation-reduction process	64.1428	139.785	98.682	74.3822	104.21	93.4519	76.2552	125.043	81.5388	1	65
Sh.c13828_g1_i1.4428	TRUE	0.957	Migut.M01245	AT4G27270	ShQR2	flavodoxin-like quinone reductase 1	Probable NAD(P)H dehydrogenase (quinone) FQR1-like 1	GO:0055114	oxidation-reduction process	16.5634	73.5315	375.101	274.217	79.6027	25.1517	55.999	6.42946	14.0125	3	170
Sh.c13847_g1_i2.4434	TRUE	NA	Migut.E01102	AT4G11600	ShGPX6.2	glutathione peroxidase 6	Probable phospholipid hydroperoxide glutathione peroxidase	NA	NA	84.6337	253.174	165.881	139	126.365	110.126	107.909	41.7391	72.4996	4	181
Sh.c13859_g1_i1.1588	TRUE	0.98	Migut.N00483	.	LCR78,PDF1.4	Arabidopsis defensin-like protein	.	GO:0006952	defense response	652.728	1805.87	1367.38	3281.81	1093.69	7.40653	9.75535	1.86767	5.27477	3	178
Sh.c14002_g1_i1.4448	TRUE	0.848	Migut.B00505	AT3G55330	PPL1	PsbP-like protein 1	PsbP-like protein 1, chloroplastic	GO:0015979	photosynthesis	0.225504	0.313066	0.176554	0.429649	1.97739	2.19469	1.84273	84.6664	16.4206	3	189
Sh.c14048_g1_i1.4455	TRUE	0.868	Migut.A00273	AT5G11450	.	Mog1/PsbP/DUF1795-like photosystem II reaction center PsbP family protein	PsbP domain-containing protein 5, chloroplastic	GO:0015979	photosynthesis	2.62043	2.62555	2.01945	3.68253	3.14349	3.00864	3.3043	23.9186	4.00874	3	192
Sh.c14062_g1_i2.4922	TRUE	0.837	Migut.L01686	AT5G03290	IDH-V	isocitrate dehydrogenase V	Isocitrate dehydrogenase [NAD] catalytic subunit 5, mitochondrial	GO:0055114	oxidation-reduction process	65.4378	126.763	81.049	85.1045	97.7225	116.579	98.1092	64.1308	80.1597	1	47
Sh.c14225_g1_i1.5459	TRUE	0.953	Migut.M00332	AT4G28220	NDB1	NAD(P)H dehydrogenase B1	External alternative NAD(P)H-ubiquinone oxidoreductase B1, mitochondrial	GO:0055114	oxidation-reduction process	20.7389	18.9309	14.1036	16.5791	19.8826	17.5454	19.3124	35.2632	18.0933	2	140
Sh.c14232_g2_i1.2181	TRUE	0.98	Migut.N03021	AT3G11980	FAR2,MS2	Jojoba acyl CoA reductase-related male sterility protein	Fatty acyl-CoA reductase 2	GO:0055114	oxidation-reduction process	0.187173	24.4272	72.9687	188.909	41.5082	0.365985	29.8935	0	0	4	166
Sh.c14331_g1_i1.3948	TRUE	NA	Migut.N01707	AT1G02205	CER1	Fatty acid hydroxylase superfamily	Protein ECERIFERUM 1	NA	NA	10.5691	21.8149	34.6228	28.7067	20.028	16.7586	18.8571	33.3953	210.376	1	144
Sh.c14362_g1_i1.4526	FALSE	NA	Migut.F01392	AT5G05580	FAD8	fatty acid desaturase 8	Omega-3 fatty acid desaturase, chloroplastic	NA	NA	31.9053	18.6019	21.4776	26.3379	23.2551	26.5429	22.3439	65.5624	49.0007	1	164
Sh.c14384_g1_i1.8055	TRUE	0.883	Migut.M01909	AT2G34770	ATFAH1,FAH1	fatty acid hydroxylase 1	Dihydroceramide fatty acyl 2-hydroxylase FAH1	GO:0055114	oxidation-reduction process	13.1993	34.372	13.7754	17.8927	22.2512	19.0886	15.5173	54.7492	29.2429	2	157
Sh.c14385_g1_i1.2230	TRUE	0.945	Migut.K00457	AT3G24503	ALDH1A,ALDH2C4,REF1	aldehyde dehydrogenase 2C4	Aldehyde dehydrogenase family 2 member C4	GO:0055114	oxidation-reduction process	46.8953	78.8359	80.9496	80.8905	64.704	50.2368	47.5221	16.8895	39.3502	4	186
Sh.c14405_g1_i2.4539	FALSE	NA	Migut.H00307	AT2G22780	PMDH1	peroxisomal NAD-malate dehydrogenase 1	Malate dehydrogenase, glyoxysomal	NA	NA	240.721	469.222	258.223	163.695	81.9768	46.69	34.624	40.723	24.1043	3	130
Sh.c14415_g1_i3.8062	TRUE	0.923	Migut.H01648	AT1G65930	cICDH	cytosolic NADP+-dependent isocitrate dehydrogenase	Isocitrate dehydrogenase [NADP]	GO:0055114	oxidation-reduction process	50.4057	79.2589	43.4594	50.7701	48.5015	56.3606	51.4456	12.729	44.2153	2	109
Sh.c144424_g1_i1.24771	FALSE	NA	Migut.B01142	AT5G63890	ATHDH,HDH,HISN8	histidinol dehydrogenase	Histidinol dehydrogenase, chloroplastic	NA	NA	NA	NA	NA	NA	NA	NA	NA	NA	NA	NA	NA
Sh.c14454_g4_i1.2261	FALSE	NA	Migut.L00601	AT1G70890	MLP28	MLP-like protein 28	Kirola	NA	NA	2.74506	168.254	481.721	813.808	846.95	2133.93	2900.39	1.64036	22.5743	1	65
Sh.c14473_g1_i1.4564	FALSE	NA	Migut.E01101	AT1G63460	ShGPX8	glutathione peroxidase 8	Probable glutathione peroxidase 8	NA	NA	NA	NA	NA	NA	NA	NA	NA	NA	NA	NA	NA
Sh.c144895_g1_i1.24481	TRUE	NA	Migut.B01628	AT2G45400	BEN1	NAD(P)-binding Rossmann-fold superfamily protein	Vestitone reductase	NA	NA	15.6415	9.52931	9.31	10.2004	9.87034	13.9449	10.7211	4.80483	8.13338	2	43
Sh.c14522_g1_i1.2280	FALSE	NA	Migut.C01106	AT1G44170	ALDH3H1,ALDH4	aldehyde dehydrogenase 3H1	Aldehyde dehydrogenase	NA	NA	13.2598	35.9742	60.81	49.1759	21.8321	24.6381	28.969	19.9332	51.054	NA	NA
Sh.c14564_g1_i2.11245	TRUE	0.892	Migut.C01121	AT1G69740	HEMB1	Aldolase superfamily protein	Delta-aminolevulinic acid dehydratase 1, chloroplastic	GO:0033014	tetrapyrrole biosynthetic process	41.7108	29.2118	27.4144	27.526	31.3108	34.4568	37.7327	87.3014	41.6281	2	166
Sh.c14593_g1_i2.2312	TRUE	0.896	Migut.N02499	AT4G33790	CER4,FAR3,G7	Jojoba acyl CoA reductase-related male sterility protein	Alcohol-forming fatty acyl-CoA reductase	GO:0055114	oxidation-reduction process	1.33003	6.67767	75.8868	85.9282	17.9403	2.1153	22.1745	11.9425	7.77141	4	140
Sh.c14598_g1_i1.4953	FALSE	NA	Migut.J00147	AT3G51840	ACX4,ATG6,ATSCX	acyl-CoA oxidase 4	Acyl-coenzyme A oxidase 4, peroxisomal	NA	NA	223.469	416.183	235.314	173.668	103.21	66.47	69.5998	16.0628	65.7512	3	143
Sh.c14733_g1_i1.4716	FALSE	NA	Migut.O00615	AT4G12290	.	Copper amine oxidase family protein	Primary amine oxidase	NA	NA	37.6987	25.8114	29.8342	30.7482	66.9017	124.592	82.2639	19.3507	23.5941	NA	NA
Sh.c14767_g2_i1.4959	TRUE	0.944	Migut.G00948	AT3G45300	ATIVD,IVD,IVDH	isovaleryl-CoA-dehydrogenase	2-methylacyl-CoA dehydrogenase, mitochondrial	GO:0055114	oxidation-reduction process	39.6907	77.3896	129.133	119.556	89.9893	49.6401	70.139	22.5557	56.5896	3	159
Sh.c14782_g1_i1.7354	TRUE	0.859	Migut.H02168	AT1G20020	ATLFNR1,FNR1	ferredoxin-NADP(+)-oxidoreductase 1	Ferredoxin--NADP reductase, leaf-type isozyme, chloroplastic	GO:0055114	oxidation-reduction process	22.2877	21.0863	20.3811	11.2835	12.8063	11.9439	9.53109	521.454	111.286	3	183
Sh.c14785_g1_i1.7355	TRUE	0.919	Migut.H01166	ATCG00540	.	unfolded protein binding	Cytochrome f	GO:0015979	photosynthesis	4.41552	1.42502	2.86689	1.66639	2.52337	5.65764	1.86527	110.374	3.72518	3	185
Sh.c14846_g1_i2.4786	TRUE	NA	Migut.B00927	AT4G15510	.	Photosystem II reaction center PsbP family protein	PsbP domain-containing protein 1, chloroplastic	NA	NA	6.71207	10.349	7.68138	9.02132	10.0635	4.59107	9.0512	17.8336	12.664	2	163
Sh.c14876_g2_i2.8208	TRUE	0.855	Migut.D00557	AT3G45140	ATLOX2,LOX2	lipoxygenase 2	Linoleate 13S-lipoxygenase 2-1, chloroplastic	GO:0055114	oxidation-reduction process	12.6186	4.83461	7.1368	9.07421	9.49623	20.1192	8.24195	702.184	130.29	3	187
Sh.c14881_g2_i1.8212	TRUE	NA	Migut.K01086	AT1G65930	cICDH	cytosolic NADP+-dependent isocitrate dehydrogenase	Isocitrate dehydrogenase [NADP]	NA	NA	217.341	601.156	283.933	302.414	242.76	188.76	242.56	73.6163	121.038	4	196
Sh.c14931_g1_i1.6018	TRUE	0.99	Migut.O00392	AT1G48130	ATPER1,PER1	1-cysteine peroxiredoxin 1	1-Cys peroxiredoxin	GO:0055114	oxidation-reduction process	655.548	154.24	133.12	36.9081	18.3276	0.587179	3.84809	0	0.205597	1	116
Sh.c14933_g1_i2.8238	FALSE	NA	Migut.E01226	AT1G64190	.	6-phosphogluconate dehydrogenase family protein	6-phosphogluconate dehydrogenase, decarboxylating 2, chloroplastic	NA	NA	70.2059	59.7978	53.7052	60.8208	66.542	49.5476	45.4901	32.3017	30.1638	3	102
Sh.c14967_g4_i3.11428	TRUE	0.94	Migut.C01030	AT1G21350	.	Thioredoxin superfamily protein	.	GO:0055114	oxidation-reduction process	10.855	6.41439	9.49144	10.8827	17.2104	12.3613	10.7308	72.5108	15.9096	3	185
Sh.c15001_g1_i2.8280	TRUE	.	.	.	ShMenA	.	.	.	.	11.5334	19.2279	20.1147	29.8207	31.0867	13.6241	21.4931	74.5867	30.964	2	180
Sh.c15013_g1_i2.11452	TRUE	0.914	Migut.J01382	AT4G30720	.	FAD/NAD(P)-binding oxidoreductase family protein	Uncharacterized protein Cbei_0202	GO:0055114	oxidation-reduction process	7.85307	3.33399	3.20141	3.50783	6.39925	5.04247	5.05281	8.77913	4.80396	1	114
Sh.c15126_g3_i3.8335	FALSE	NA	Migut.B00762	AT1G57770	.	FAD/NAD(P)-binding oxidoreductase family protein	Prolycopene isomerase, chloroplastic	NA	NA	9.97697	7.76709	9.16409	7.59513	8.00455	9.02665	7.84595	29.9734	19.391	2	174
Sh.c15130_g1_i1.487	FALSE	NA	Migut.A00391	AT2G24820	TIC55-II	translocon at the inner envelope membrane of chloroplasts 55-II	Protein TIC 55, chloroplastic	NA	NA	6.03603	3.40404	5.28519	2.45682	5.07998	3.73786	4.47459	11.6753	10.1177	1	158
Sh.c15148_g1_i1.4033	FALSE	NA	Migut.M01947	AT3G19820	CBB1,DIM,DIM1,DWF1,EVE1	cell elongation protein / DWARF1 / DIMINUTO (DIM)	Delta(24)-sterol reductase	NA	NA	NA	NA	NA	NA	NA	NA	NA	NA	NA	NA	NA
Sh.c15151_g1_i1.7386	TRUE	0.937	Migut.J01662	AT5G04140	FD-GOGAT,GLS1,GLU1,GLUS	glutamate synthase 1	Ferredoxin-dependent glutamate synthase 1, chloroplastic/mitochondrial	GO:0055114	oxidation-reduction process	17.3036	19.2094	31.5302	29.422	32.3665	30.5387	33.4251	102.178	38.6256	3	184
Sh.c15176_g1_i2.1011	FALSE	NA	Migut.H02232	AT5G37510	CI76,EMB1467	NADH-ubiquinone dehydrogenase, mitochondrial, putative	NADH dehydrogenase [ubiquinone] iron-sulfur protein 1, mitochondrial	NA	NA	NA	NA	NA	NA	NA	NA	NA	NA	NA	NA	NA
Sh.c15276_g1_i1.3382	FALSE	NA	Migut.K00815	AT4G39330	ATCAD8,CAD-B2,ELI3,ELI3-2	elicitor-activated gene 3-2	Probable mannitol dehydrogenase	NA	NA	168.077	331.771	209.578	190.628	148.508	111.925	142.874	109.458	88.301	4	168
Sh.c15312_g1_i1.7400	TRUE	0.881	Migut.K00482	AT2G26670	ATHO1,GUN2,HO1,HY1,HY6,TED4	Plant haem oxygenase (decyclizing) family protein	Heme oxygenase 1, chloroplastic	GO:0055114	oxidation-reduction process	10.5686	13.5764	15.4152	14.9005	17.7219	19.6989	12.9187	72.2456	12.9572	3	179
Sh.c15314_g1_i1.8467	FALSE	NA	Migut.E01566	AT4G33010	AtGLDP2,GLDP2	glycine decarboxylase P-protein 2	Glycine dehydrogenase (decarboxylating), mitochondrial	NA	NA	33.4569	33.6098	52.7959	50.0928	56.0988	66.4073	62.2695	114.755	68.1401	1	170
Sh.c15325_g1_i3.502	FALSE	NA	Migut.C00604	AT2G26540	ATDUF3,ATUROS,DUF3,HEMD,UROS	uroporphyrinogen-III synthase family protein	Uroporphyrinogen-III synthase, chloroplastic	NA	NA	13.6753	9.1587	11.8598	14.0814	18.918	30.415	19.797	27.5563	15.7599	1	116
Sh.c15390_g1_i1.2824	TRUE	0.951	Migut.I00488	AT1G13440	GAPC,GAPC-1,GAPC1	glyceraldehyde-3-phosphate dehydrogenase C subunit 1	Glyceraldehyde-3-phosphate dehydrogenase, cytosolic	GO:0055114	oxidation-reduction process	287.531	654.681	699.582	583.671	748.39	499.928	475.118	813.135	683.273	2	152
Sh.c15410_g2_i1.8689	FALSE	NA	Migut.D01017	AT3G16140	PSAH-2,PSAH2,PSI-H	photosystem I subunit H2	Photosystem I reaction center subunit VI, chloroplastic	NA	NA	3.04426	4.74561	10.6362	18.4882	43.3727	79.7979	27.6313	1225.13	580.139	2	181
Sh.c15419_g3_i13.865	TRUE	NA	Migut.N00695	AT4G02600	ATMLO1,MLO1	Seven transmembrane MLO family protein	MLO-like protein 1	NA	NA	20.2942	31.3896	32.76	37.6122	39.7789	38.237	33.4255	58.9301	24.9688	3	128
Sh.c15518_g1_i1.6026	FALSE	NA	Migut.M01264	AT4G05180	PSBQ,PSBQ-1,PSBQA	photosystem II subunit QA	Oxygen-evolving enhancer protein 3-2, chloroplastic	NA	NA	10.5293	2.05949	2.42687	7.59215	15.7539	38.7359	12.1916	923.423	207.722	3	188
Sh.c15596_g1_i1.1751	FALSE	NA	Migut.D02197	AT1G61560	ATMLO6,MLO6	Seven transmembrane MLO family protein	MLO-like protein 6	NA	NA	0.245463	17.593	43.0068	38.3192	29.5691	56.4556	17.3184	2.18619	0.546828	1	109
Sh.c15609_g1_i1.5066	TRUE	0.963	Migut.L00107	AT5G65110	ACX2,ATACX2	acyl-CoA oxidase 2	Acyl-coenzyme A oxidase 2, peroxisomal	GO:0055114	oxidation-reduction process	93.4216	91.3591	76.2465	54.9546	29.6754	12.9031	12.2355	10.8553	12.9385	3	106
Sh.c15667_g1_i1.618	TRUE	NA	Migut.L00432	AT5G65840	.	Thioredoxin superfamily protein	Protein Ycf2	NA	NA	11.399	7.9143	7.26866	11.4962	8.83375	13.2972	7.98836	17.0651	14.9417	1	158
Sh.c15669_g1_i1.5588	FALSE	NA	Migut.M01194	AT2G29990	NDA2	alternative NAD(P)H dehydrogenase 2	Internal alternative NAD(P)H-ubiquinone oxidoreductase A2, mitochondrial	NA	NA	16.3693	2.72011	1.51273	0.994976	1.43934	1.75485	1.95295	0.986461	6.99323	1	33
Sh.c15702_g1_i2.1798	TRUE	NA	.	.	.	.	.	NA	NA	69.9777	920.49	874.5	1162.94	177.909	15.1707	274.102	1.07932	0.296039	3	173
Sh.c15712_g1_i1.4157	TRUE	0.956	Migut.B01473	AT1G02205	CER1	Fatty acid hydroxylase superfamily	Protein ECERIFERUM 1	GO:0055114	oxidation-reduction process	0.916395	3.30932	9.9244	21.0859	28.3801	9.53116	7.53804	163.862	133.26	2	174
Sh.c15735_g1_i1.1809	FALSE	NA	Migut.L00852	AT2G17480	ATMLO10,MLO10	Seven transmembrane MLO family protein	MLO-like protein 8	NA	NA	7.65496	29.8664	78.4361	108.462	65.5493	119.976	82.4377	42.2433	57.3053	1	59
Sh.c15833_g1_i3.5133	FALSE	NA	Migut.F01841	AT3G02630	.	Plant stearoyl-acyl-carrier-protein desaturase family protein	Stearoyl-[acyl-carrier-protein] 9-desaturase, chloroplastic	NA	NA	10.7961	9.53446	13.5777	16.9354	12.6771	5.82437	11.9581	2.94012	13.089	3	114
Sh.c15844_g1_i1.4218	TRUE	0.907	Migut.J00638	AT4G29740	ATCKX4,CKX4	cytokinin oxidase 4	Cytokinin dehydrogenase 4	GO:0055114	oxidation-reduction process	9.60204	64.8101	38.2245	49.306	8.1087	0.205849	5.14083	0.0602111	0.802273	3	174
Sh.c15904_g1_i1.1877	FALSE	NA	Migut.M00434	AT4G15440	CYP74B2,HPL1	hydroperoxide lyase 1	Linolenate hydroperoxide lyase, chloroplastic	NA	NA	6.577	26.5918	33.8145	61.1426	29.0607	44.4068	45.1128	261.754	161.51	2	174
Sh.c15951_g1_i1.6819	TRUE	NA	Migut.F00551	AT5G51100	FSD2	Fe superoxide dismutase 2	Superoxide dismutase [Fe] 2, chloroplastic	NA	NA	2.8332	3.24212	2.23643	1.8632	5.53862	5.83626	3.38739	22.1442	4.22416	3	179
Sh.c16037_g1_i1.7542	TRUE	0.849	Migut.L00828	AT1G15140	.	FAD/NAD(P)-binding oxidoreductase	Fruit protein pKIWI502	GO:0055114	oxidation-reduction process	17.9474	14.8165	11.0491	8.77916	12.2392	15.1488	10.4672	7.28449	10.4529	2	49
Sh.c16058_g1_i1.5177	FALSE	NA	Migut.M00195	AT1G06290	ACX3,ATACX3	acyl-CoA oxidase 3	Acyl-coenzyme A oxidase 3, peroxisomal	NA	NA	116.179	237.094	176.732	165.896	109.718	52.7177	42.6765	31.6911	40.1764	4	168
Sh.c16077_g2_i1.5183	FALSE	NA	Migut.F02090	AT2G43710	FAB2,SSI2	Plant stearoyl-acyl-carrier-protein desaturase family protein	Stearoyl-[acyl-carrier-protein] 9-desaturase, chloroplastic	NA	NA	15.2326	13.9746	18.904	25.2098	12.7574	11.8568	11.2733	62.131	58.1985	1	167
Sh.c16084_g1_i1.7559	TRUE	0.926	Migut.N02831	AT1G58290	HEMB1	Glutamyl-tRNA reductase family protein	Glutamyl-tRNA reductase 1, chloroplastic	GO:0033014	tetrapyrrole biosynthetic process	13.0547	13.1948	17.6169	27.367	21.0702	12.8097	10.5698	134.352	89.0531	2	174
Sh.c16107_g1_i1.5769	FALSE	NA	Migut.D02549	AT4G25650	ACD1-LIKE,PTC52,TIC55-IV	ACD1-like	Protochlorophyllide-dependent translocon component 52, chloroplastic	NA	NA	0.290397	0	0.569058	0.298036	0.107267	2.70039	0	52.4198	32.7599	2	176
Sh.c16140_g1_i2.5782	TRUE	0.911	Migut.C00750	AT1G75280	.	NmrA-like negative transcriptional regulator family protein	Isoflavone reductase-like protein	GO:0055114	oxidation-reduction process	159.436	246.531	146.435	109.44	100.06	108.224	139.912	9.26937	25.2399	4	128
Sh.c16153_g1_i1.5202	TRUE	0.926	Migut.B01073	AT3G04870	PDE181,SPC1,ZDS	zeta-carotene desaturase	Zeta-carotene desaturase, chloroplastic/chromoplastic	GO:0055114	oxidation-reduction process	45.0179	63.15	50.8095	65.1564	42.424	20.7462	29.2733	11.722	19.0203	4	186
Sh.c16170_g3_i2.7589	TRUE	0.923	Migut.L01750	AT3G52960	.	Thioredoxin superfamily protein	Peroxiredoxin-2E, chloroplastic	GO:0055114	oxidation-reduction process	89.3967	94.5303	85.2043	91.4551	97.5507	73.3928	77.2846	221.886	90.0008	3	178
Sh.c16172_g1_i2.13517	FALSE	NA	Migut.K00734	AT3G61470	LHCA2	photosystem I light harvesting complex gene 2	Chlorophyll a-b binding protein 7, chloroplastic	NA	NA	53.5957	43.3863	86.4446	111.168	50.27	68.2642	65.6932	809.337	229.323	3	183
Sh.c16179_g1_i1.8886	TRUE	0.863	Migut.M01066	AT4G18480	CH-42,CH42,CHL11,CHLI-1,CHLI1	P-loop containing nucleoside triphosphate hydrolases superfamily protein	Magnesium-chelatase subunit ChlI, chloroplastic	GO:0015979	photosynthesis	4.77032	7.07328	6.65303	8.42609	15.5431	9.0192	8.78784	182.82	40.8147	3	189
Sh.c16183_g1_i1.2834	TRUE	0.86	Migut.A00231	AT1G22430	.	GroES-like zinc-binding dehydrogenase family protein	Alcohol dehydrogenase class-3	GO:0055114	oxidation-reduction process	549.785	355.989	293.156	243.907	305.708	349.999	339.341	30.3704	4.98051	2	69
Sh.c16227_g1_i2.0	TRUE	.	.	.	ShMenE	.	.	.	.	34.6318	26.7044	43.2448	42.9602	34.9796	34.4808	39.397	20.0656	28.5931	2	134
Sh.c16236_g2_i1.3402	FALSE	NA	Migut.D00993	AT1G79750	ATNADP-ME4,NADP-ME4	NADP-malic enzyme 4	NADP-dependent malic enzyme, chloroplastic	NA	NA	66.0883	91.7614	90.3264	73.5211	79.6179	106.121	100.327	74.1526	160.343	NA	NA
Sh.c16246_g1_i1.5828	FALSE	NA	Migut.D00452	AT4G28570	.	Long-chain fatty alcohol dehydrogenase family protein	Long-chain-alcohol oxidase FAO2	NA	NA	14.2566	9.46841	14.3865	20.1147	18.1741	25.712	10.4103	24.6936	21.8337	NA	NA
Sh.c16264_g1_i2.941	TRUE	0.965	Migut.D00219	AT3G62830	ATUXS2,AUD1,UXS2	NAD(P)-binding Rossmann-fold superfamily protein	UDP-glucuronic acid decarboxylase 4	GO:0055114	oxidation-reduction process	74.9088	71.316	59.8858	52.9066	44.3642	43.0377	49.3944	24.603	47.3338	2	95
Sh.c16300_g1_i1.7632	FALSE	NA	Migut.L01523	AT5G57030	LUT2	Lycopene beta/epsilon cyclase protein	Lycopene epsilon cyclase, chloroplastic	NA	NA	0.102504	0.331079	1.22077	6.2327	6.91178	9.7659	1.89047	48.9625	11.5314	3	184
Sh.c16303_g1_i1.5255	TRUE	0.94	Migut.B00640	AT3G09580	.	FAD/NAD(P)-binding oxidoreductase family protein	.	GO:0055114	oxidation-reduction process	1.11981	0.85488	0.829719	1.44557	1.40823	1.4419	1.05764	20.6428	4.65622	3	188
Sh.c16311_g1_i1.5857	FALSE	NA	Migut.D02297	AT3G44880	ACD1,LLS1,PAO	Pheophorbide a oxygenase family protein with Rieske [2Fe-2S] domain	Pheophorbide a oxygenase, chloroplastic	NA	NA	9.98568	9.29752	10.714	14.5599	13.3961	15.5794	15.8751	18.1587	21.9648	1	152
Sh.c16390_g1_i1.13553	FALSE	NA	Migut.N01061	AT1G15820	CP24,LHCB6	light harvesting complex photosystem II subunit 6	Chlorophyll a-b binding protein CP24 10A, chloroplastic	NA	NA	0	0.150334	0.784617	3.35107	14.6907	35.1944	9.40492	675.832	279.38	3	183
Sh.c16430_g1_i2.5910	TRUE	0.842	Migut.B00225	AT4G39230	.	NmrA-like negative transcriptional regulator family protein	Isoflavone reductase homolog	GO:0055114	oxidation-reduction process	28.3058	33.2526	25.1606	31.7675	32.1689	39.1281	28.55	12.1735	23.0839	1	63
Sh.c16430_g3_i3.398	TRUE	0.898	Migut.J00718	AT5G06290	2-Cys Prx B,2CPB	2-cysteine peroxiredoxin B	2-Cys peroxiredoxin BAS1-like, chloroplastic	GO:0055114	oxidation-reduction process	19.8946	20.2447	21.2385	19.8887	38.5877	28.829	22.7768	283.805	49.8556	3	189
Sh.c16435_g1_i1.5316	FALSE	NA	Migut.A01136	AT4G16760	ACX1,ATACX1	acyl-CoA oxidase 1	Peroxisomal acyl-coenzyme A oxidase 1	NA	NA	102.289	128.668	76.6681	61.0493	50.4676	40.9026	38.1071	42.827	46.6883	2	95
Sh.c16446_g1_i1.7709	TRUE	0.869	Migut.J01745	AT2G41680	NTRC	NADPH-dependent thioredoxin reductase C	NADPH-dependent thioredoxin reductase 3	GO:0055114	oxidation-reduction process	10.2368	9.4199	9.33091	7.24555	11.8819	11.0848	10.3108	24.1436	10.8531	3	171
Sh.c16459_g1_i1.6846	TRUE	0.941	Migut.F00295	AT5G24020	ARC11,ATMIND1,MIND	septum site-determining protein (MIND)	Putative septum site-determining protein minD homolog, chloroplastic	GO:0055114	oxidation-reduction process	4.75213	4.00303	4.53211	6.0255	8.79658	5.79279	7.83367	25.5326	9.58358	3	182
Sh.c16498_g1_i1.7723	FALSE	NA	Migut.N00291	AT3G23530	.	Cyclopropane-fatty-acyl-phospholipid synthase	Tuberculostearic acid methyltransferase UfaA1	NA	NA	0.166721	0.159256	0.646039	0.16931	1.72816	2.57902	1.07392	20.3624	33.0996	1	166
Sh.c16520_g1_i1.6849	TRUE	0.949	Migut.H00897	AT5G15120	.	Protein of unknown function (DUF1637)	Plant cysteine oxidase 1	GO:0055114	oxidation-reduction process	20.5154	34.8025	33.219	35.3384	25.0612	21.1465	34.9547	4.62866	3.33986	4	197
Sh.c16528_g2_i1.13601	TRUE	NA	Migut.H02086	AT1G61520	LHCA3	photosystem I light harvesting complex gene 3	Chlorophyll a-b binding protein 8, chloroplastic	NA	NA	0.317887	0.342731	1.3922	2.81912	7.75873	13.0465	5.42105	665.835	142.266	3	188
Sh.c16535_g1_i1.7738	TRUE	0.932	Migut.M01895	AT1G30510	ATRFNR2,RFNR2	root FNR 2	Ferredoxin--NADP reductase, root isozyme, chloroplastic	GO:0055114	oxidation-reduction process	85.2815	106.031	91.2503	103.586	84.7688	92.5019	86.925	35.8812	35.5435	5	211
Sh.c16582_g1_i4.5391	TRUE	NA	Migut.O00560	AT3G04870	PDE181,SPC1,ZDS	zeta-carotene desaturase	Zeta-carotene desaturase, chloroplastic/chromoplastic	NA	NA	7.64101	6.5074	7.03875	8.62863	11.1734	11.731	9.85044	22.6624	18.7068	1	168
Sh.c16651_g1_i1.6065	TRUE	0.916	Migut.G00021	AT1G48030	mtLPD1	mitochondrial lipoamide dehydrogenase 1	Dihydrolipoyl dehydrogenase 1, mitochondrial	GO:0055114	oxidation-reduction process	220.688	273.926	274.908	276.919	203.504	188.397	204.828	150.044	186.443	4	187
Sh.c16721_g1_i1.7858	TRUE	NA	Migut.D02432	AT3G10230	LYC	lycopene cyclase	Capsanthin/capsorubin synthase, chromoplastic	NA	NA	39.378	13.8654	16.9892	29.8326	27.9131	24.869	15.278	2.18603	5.29275	2	48
Sh.c16807_g1_i2.13720	TRUE	NA	Migut.F01059	AT2G34430	AB140,CAB1,CAB140,LHCB1.3	chlorophyll A/B binding protein 1	Chlorophyll a-b binding protein of LHCII type I, chloroplastic (Fragment)	NA	NA	1.25975	0.37214	3.94445	9.15062	56.9313	174.277	32.9797	9304.42	1402.72	3	189
Sh.c16870_g1_i2.2856	TRUE	0.868	Migut.H01166	ATCG00520	.	unfolded protein binding	Photosystem I assembly protein Ycf4	GO:0015979	photosynthesis	59.1395	23.9834	32.3884	35.4644	21.02	14.3289	10.143	389.494	19.2914	3	172
Sh.c16887_g1_i1.2857	TRUE	0.932	Migut.E00683	AT3G26650	GAPA,GAPA-1	glyceraldehyde 3-phosphate dehydrogenase A subunit	Glyceraldehyde-3-phosphate dehydrogenase A, chloroplastic (Fragment)	GO:0055114	oxidation-reduction process	0.387235	1.37483	9.43608	8.20026	1.75014	10.7255	0.636098	909.619	245.911	3	186
Sh.c17026_g1_i1.3451	TRUE	.	.	.	ShMenB	.	.	.	.	35.8914	108.27	165.652	217.276	83.686	22.4619	30.353	28.0618	11.6092	2	163
Sh.c17077_g1_i1.6080	FALSE	NA	Migut.K01379	AT3G27820	ATMDAR4,MDAR4	monodehydroascorbate reductase 4	Monodehydroascorbate reductase 4, peroxisomal	NA	NA	26.8129	73.6675	74.6956	48.4046	18.5063	12.3496	7.62763	18.7929	13.7527	3	146
Sh.c17114_g3_i2.6970	TRUE	0.889	Migut.M00361	AT4G03280	PETC,PGR1	photosynthetic electron transfer C	Cytochrome b6-f complex iron-sulfur subunit, chloroplastic	GO:0055114	oxidation-reduction process	10.2404	40.7109	26.4975	23.5966	19.2426	22.799	13.2213	428.509	141.539	3	185
Sh.c17183_g2_i1.6986	FALSE	NA	Migut.F00544	AT5G07440	GDH2	glutamate dehydrogenase 2	Glutamate dehydrogenase A	NA	NA	45.0311	66.4878	80.8459	102.505	176.535	310.202	141.962	66.6955	102.546	NA	NA
Sh.c17257_g1_i1.7008	TRUE	0.909	Migut.D02293	AT2G28190	ShCSD2	copper/zinc superoxide dismutase 2	Superoxide dismutase [Cu-Zn], chloroplastic	GO:0055114	oxidation-reduction process	135.271	164.013	144.455	150.157	264.985	172.76	156.746	921.463	228.945	3	188
Sh.c17293_g1_i1.3470	FALSE	NA	Migut.H00879	AT3G28480	.	Oxoglutarate/iron-dependent oxygenase	Probable prolyl 4-hydroxylase 7	NA	NA	13.7233	33.8093	26.6412	52.0189	74.7465	33.4166	104.705	11.1501	20.8877	1	71
Sh.c17324_g1_i1.3477	FALSE	NA	Migut.C00885	AT4G39330	ATCAD9,CAD9	cinnamyl alcohol dehydrogenase 9	Probable cinnamyl alcohol dehydrogenase 6	NA	NA	27.6852	48.6546	47.3808	94.5668	52.6705	24.0409	50.4063	23.9215	56.3027	3	118
Sh.c17385_g1_i2.603	TRUE	.	.	.	ShMenG1	.	.	.	.	14.4167	7.82331	6.04763	6.29089	10.9771	13.8169	13.9465	17.3032	7.60849	0	107
Sh.c17461_g1_i1.7047	TRUE	0.958	Migut.H00897	AT5G39890	.	Protein of unknown function (DUF1637)	Plant cysteine oxidase 2	GO:0055114	oxidation-reduction process	4.67339	15.8208	26.171	19.945	11.3951	5.80902	6.15834	4.33118	4.79253	3	164
Sh.c17478_g1_i1.7053	FALSE	NA	Migut.J00773	AT5G15120	.	Protein of unknown function (DUF1637)	Plant cysteine oxidase 1	NA	NA	3.54797	2.26762	2.55808	5.52999	3.03707	3.76403	4.47949	0.85736	0.725795	2	87
Sh.c17683_g1_i1.3508	TRUE	NA	Migut.K00888	AT4G37990	ATCAD8,CAD-B2,ELI3,ELI3-2	elicitor-activated gene 3-2	8-hydroxygeraniol dehydrogenase	NA	NA	122.833	283.534	198.974	138.656	128.559	490.878	296.241	685.51	1984.45	NA	NA
Sh.c17697_g1_i2.711	FALSE	NA	Migut.H02077	.	.	.	Polyphenol oxidase, chloroplastic	NA	NA	0.124634	1.33034	4.5651	16.0759	9.83816	71.7779	25.909	94.8649	62.9674	1	152
Sh.c17791_g1_i1.3522	FALSE	NA	Migut.N03185	AT1G20270	.	2-oxoglutarate (2OG) and Fe(II)-dependent oxygenase superfamily protein	Probable prolyl 4-hydroxylase 3	NA	NA	21.8435	24.7293	18.347	24.6283	18.6759	11.8805	15.8597	7.86585	14.0638	3	145
Sh.c17828_g2_i1.2877	TRUE	0.853	Migut.F01222	AT3G56460	.	GroES-like zinc-binding alcohol dehydrogenase family protein	Quinone oxidoreductase-like protein 2 homolog	GO:0055114	oxidation-reduction process	30.015	88.1659	73.6539	56.1075	66.0629	55.228	64.1207	73.6615	55.0126	1	52
Sh.c17859_g1_i1.3537	FALSE	NA	Migut.J01106	AT1G79750	ATNADP-ME4,NADP-ME4	NADP-malic enzyme 4	NADP-dependent malic enzyme	NA	NA	92.7578	121.845	119.29	139.509	116.803	171.005	108.107	38.314	74.7314	2	126
Sh.c17927_g1_i2.2881	TRUE	NA	Migut.K00888	AT4G37990	ATCAD8,CAD-B2,ELI3,ELI3-2	elicitor-activated gene 3-2	Geraniol dehydrogenase 1	NA	NA	112.08	105.566	117.517	100.562	154.164	223.061	132.184	233.84	497.706	NA	NA
Sh.c17953_g1_i1.7216	TRUE	0.909	Migut.B00123	AT4G38890	.	FMN-linked oxidoreductases superfamily protein	tRNA-dihydrouridine(47) synthase [NAD(P)(+)]-like	GO:0055114	oxidation-reduction process	44.3418	17.5786	14.4289	17.1729	28.7964	26.4763	27.6761	30.7233	16.4769	1	48
Sh.c17967_g1_i1.14211	TRUE	0.846	Migut.E00397	AT1G15140	.	FAD/NAD(P)-binding oxidoreductase	Fruit protein pKIWI502	GO:0055114	oxidation-reduction process	10.3325	10.7266	8.12919	10.5089	13.5852	14.6189	12.0065	69.2124	14.6938	3	189
Sh.c17992_g1_i8.612	TRUE	.	.	.	ShICS	.	.	.	.	5.50802	8.49823	9.18398	18.0849	19.6192	8.3998	14.8344	14.4222	9.29725	1	52
Sh.c18004_g4_i1.7245	TRUE	0.943	Migut.F01470	ATCG01240	.	NADH-Ubiquinone/plastoquinone (complex I) protein	NAD(P)H-quinone oxidoreductase subunit 2 A, chloroplastic	GO:0055114	oxidation-reduction process	3.44736	0.772415	1.7032	1.25961	1.95064	3.44707	1.87969	130.601	4.13015	3	190
Sh.c18071_g1_i1.7278	FALSE	NA	Migut.D00723	AT2G27150	AAO1,AO1,AOalpha,AT-AO1,ATAO,AtAO1	aldehyde oxidase 1	Abscisic-aldehyde oxidase	NA	NA	9.43728	8.83316	14.0044	19.4887	19.057	20.4268	18.6574	35.563	59.0106	1	158
Sh.c18071_g1_i2.901	FALSE	NA	Migut.E00237	AT3G04120	GAPC,GAPC-1,GAPC1	glyceraldehyde-3-phosphate dehydrogenase C subunit 1	Glyceraldehyde-3-phosphate dehydrogenase, cytosolic	NA	NA	432.115	1570.38	931.077	516.423	529.565	309.681	452.156	186.418	453.657	4	155
Sh.c18212_g1_i2.3625	TRUE	0.966	Migut.N02643	AT5G60010	ShNOX1	ferric reductase-like transmembrane component family protein	Putative respiratory burst oxidase homolog protein H	GO:0055114	oxidation-reduction process	0.029617	8.32397	12.7044	14.2393	0.433371	0	1.80242	0	0.734225	3	155
Sh.c18242_g1_i1.2900	TRUE	NA	Migut.L01418	AT1G23740	.	Oxidoreductase, zinc-binding dehydrogenase family protein	2-methylene-furan-3-one reductase	NA	NA	66.5474	163.144	140.456	118.402	174.538	120.077	178.648	92.7822	50.1259	1	89
Sh.c18250_g1_i1.2901	TRUE	0.961	Migut.N00310	.	MLP423	MLP-like protein 423	Major allergen Pru ar 1	GO:0006952	defense response	0.604729	265.674	204.871	452.075	68.8717	19.7084	102.48	3.77718	12.8429	2	161
Sh.c18368_g2_i1.2915	FALSE	NA	Migut.K00690	AT3G04120	GAPC,GAPC-1,GAPC1	glyceraldehyde-3-phosphate dehydrogenase C subunit 1	Glyceraldehyde-3-phosphate dehydrogenase, cytosolic	NA	NA	592.183	2291.45	1234.73	654.97	699.462	403.607	591.272	281.213	568.291	4	161
Sh.c18435_g1_i1.3701	TRUE	0.861	Migut.K00503	AT4G29010	AIM1	Enoyl-CoA hydratase/isomerase family	Peroxisomal fatty acid beta-oxidation multifunctional protein AIM1	GO:0055114	oxidation-reduction process	24.1536	38.0576	27.6976	33.4324	34.7885	36.3073	31.7237	15.6877	19.2284	2	130
Sh.c18452_g1_i4.3714	FALSE	NA	Migut.H02035	AT1G78510	SPS2	solanesyl diphosphate synthase 2	Solanesyl diphosphate synthase 1	NA	NA	3.23938	3.35278	6.62777	4.06583	4.92748	5.29017	3.51402	10.364	11.2457	1	156
Sh.c18473_g2_i2.3730	FALSE	NA	Migut.D00557	AT3G45140	ATLOX2,LOX2	lipoxygenase 2	Linoleate 13S-lipoxygenase 2-1, chloroplastic	NA	NA	5.82106	2.06476	3.06064	5.04898	8.69469	22.6454	8.13227	795.223	712.912	2	177
Sh.c18474_g1_i1.2926	TRUE	0.987	Migut.N00312	.	MLP423	MLP-like protein 423	.	GO:0006952	defense response	2608.18	819.119	289.003	246.398	287.501	251.449	205.794	0.637311	1.21999	2	93
Sh.c18498_g1_i1.2930	TRUE	0.922	Migut.E00683	AT1G42970	GAPA,GAPA-1	glyceraldehyde 3-phosphate dehydrogenase A subunit	Glyceraldehyde-3-phosphate dehydrogenase B, chloroplastic	GO:0055114	oxidation-reduction process	0.0693614	0.955394	2.25811	1.36386	2.75371	6.25375	0.158523	520.379	180.911	3	184
Sh.c18509_g1_i2.6287	TRUE	0.875	Migut.J00892	AT3G26060	ATPRX Q	Thioredoxin superfamily protein	Peroxiredoxin Q, chloroplastic	GO:0055114	oxidation-reduction process	6.40694	19.1703	14.8139	8.88879	11.3311	10.8898	4.57866	56.8669	38.0066	2	172
Sh.c18518_g1_i2.3749	FALSE	NA	Migut.I01086	AT1G72520	.	PLAT/LH2 domain-containing lipoxygenase family protein	Linoleate 13S-lipoxygenase 3-1, chloroplastic	NA	NA	1.9722	1.24448	6.46934	6.99655	2.44792	12.5408	7.81545	4.64668	18.6322	NA	NA
Sh.c18708_g6_i4.3826	TRUE	NA	Migut.K00888	AT4G37990	ATCAD8,CAD-B2,ELI3,ELI3-2	elicitor-activated gene 3-2	8-hydroxygeraniol dehydrogenase	NA	NA	288.93	1025.83	568.698	420.065	179.373	220.417	258.564	354.718	515.469	NA	NA
Sh.c18775_g1_i1.6389	FALSE	NA	Migut.H00307	AT2G22780	PMDH1	peroxisomal NAD-malate dehydrogenase 1	Malate dehydrogenase, glyoxysomal	NA	NA	237.121	497.589	238.678	156.685	85.2084	59.1516	34.7543	34.1844	50.0894	3	129
Sh.c18886_g2_i1.0	TRUE	.	.	.	ShMenG2	.	.	.	.	84.4388	29.6976	16.9806	7.8357	5.21265	7.62484	6.32632	0	0.415247	1	111
Sh.c18897_g2_i1.6449	TRUE	0.939	Migut.J01073	AT4G26260	MIOX4	myo-inositol oxygenase 4	Inositol oxygenase 4	GO:0055114	oxidation-reduction process	1.29186	36.9549	56.9461	50.0823	31.3505	9.69168	14.3642	10.4415	14.3615	2	147
Sh.c18928_g2_i1.2975	TRUE	0.984	Migut.I00488	AT1G13440	GAPC,GAPC-1,GAPC1	glyceraldehyde-3-phosphate dehydrogenase C subunit 1	Glyceraldehyde-3-phosphate dehydrogenase	GO:0055114	oxidation-reduction process	0	0	0	4.02215	4.62533	0.127375	0.723962	0	0	3	96
Sh.c18928_g3_i1.2976	FALSE	NA	Migut.I00488	AT3G04120	GAPC,GAPC-1,GAPC1	glyceraldehyde-3-phosphate dehydrogenase C subunit 1	Glyceraldehyde-3-phosphate dehydrogenase	NA	NA	NA	NA	NA	NA	NA	NA	NA	NA	NA	NA	NA
Sh.c19093_g2_i7.6567	TRUE	.	.	.	ShPhyllo	.	.	.	.	3.80523	15.0731	33.78	44.8311	14.6965	4.58164	10.6764	3.29551	2.15189	2	172
Sh.c19096_g1_i1.2996	TRUE	0.989	Migut.N01323	AT1G68010	ATHPR1,HPR	hydroxypyruvate reductase	Glycerate dehydrogenase HPR, peroxisomal	GO:0055114	oxidation-reduction process	8.38036	12.9349	14.2977	15.6064	16.2317	9.72298	11.425	94.5504	58.2761	2	180
Sh.c19222_g1_i1.3022	FALSE	NA	Migut.C01043	AT1G77120	ADH,ADH1,ATADH,ATADH1	alcohol dehydrogenase 1	Alcohol dehydrogenase 2	NA	NA	19.5014	137.193	173.473	374.139	616.6	375.048	421.337	55.7378	71.6617	1	74
Sh.c19270_g2_i1.3028	FALSE	NA	Migut.G00557	.	MLP423	MLP-like protein 423	Major allergen Pru ar 1	NA	NA	1.44774	37.4563	151.959	383.62	184.309	130.932	167.089	0	1.80954	4	156
Sh.c19362_g1_i1.3056	FALSE	NA	Migut.N03242	AT1G77120	ADH,ADH1,ATADH,ATADH1	alcohol dehydrogenase 1	Alcohol dehydrogenase 1	NA	NA	95.6941	26.2285	23.8918	5.75579	3.61225	1.14698	0	0	15.5141	1	74
Sh.c19396_g1_i1.3063	FALSE	NA	Migut.F00388	AT5G51970	.	GroES-like zinc-binding alcohol dehydrogenase family protein	Sorbitol dehydrogenase	NA	NA	191.695	370.108	317.375	363.416	365.806	592.167	518.306	207.488	219.362	1	53
Sh.c19639_g1_i4.909	FALSE	NA	Migut.C01337	AT1G76690	ATOPR2,OPR2	12-oxophytodienoate reductase 2	Putative 12-oxophytodienoate reductase 11	NA	NA	6.02124	236.669	173.793	148.87	94.5785	80.9808	116.781	10.9898	18.6571	2	159
Sh.c19894_g1_i1.3253	TRUE	NA	Migut.I01199	AT1G78900	VHA-A	vacuolar ATP synthase subunit A	V-type proton ATPase catalytic subunit A	NA	NA	50.6046	130.755	83.1524	69.0592	78.9367	79.7676	86.7361	98.3177	106.456	1	43
Sh.c19991_g1_i1.3306	FALSE	NA	Migut.I01151	AT1G17745	PGDH	D-3-phosphoglycerate dehydrogenase	D-3-phosphoglycerate dehydrogenase 2, chloroplastic	NA	NA	72.8922	65.9912	48.9173	39.7585	19.9759	17.3796	39.6692	50.7723	85.3134	NA	NA
Sh.c21487_g1_i1.13768	TRUE	NA	Migut.C01408	AT4G10340	LHCB5	light harvesting complex of photosystem II 5	Chlorophyll a-b binding protein CP26, chloroplastic	NA	NA	0.173269	0	0.164098	2.2539	18.1955	43.2586	12.2294	1425.39	400.578	3	188
Sh.c228_g1_i1.3332	FALSE	NA	Migut.N00084	AT3G06860	ATMFP2,MFP2	multifunctional protein 2	Glyoxysomal fatty acid beta-oxidation multifunctional protein MFP-a	NA	NA	183.147	765.706	382.441	171.423	105.362	47.751	54.7049	46.1399	52.7865	4	144
Sh.c23155_g1_i1.25754	TRUE	0.989	Migut.N03045	AT5G16990	.	Zinc-binding dehydrogenase family protein	Putative NADP-dependent oxidoreductase YfmJ	GO:0055114	oxidation-reduction process	0	0	0	2.54558	2.33762	0	0.651715	0	0	4	107
Sh.c2340_g1_i1.4308	FALSE	NA	Migut.D00267	AT2G48150	ShGPX4	glutathione peroxidase 4	Probable glutathione peroxidase 4	NA	NA	25.2288	86.2974	56.9184	48.0537	65.5448	63.4279	75.0037	31.0402	44.3428	1	53
Sh.c24333_g1_i1.14154	TRUE	NA	Migut.N02327	AT5G19440	.	NAD(P)-binding Rossmann-fold superfamily protein	Cinnamoyl-CoA reductase 1	NA	NA	15.3192	101.382	77.6516	20.8042	10.596	1.35839	22.0538	29.8251	33.3899	NA	NA
Sh.c2642_g1_i1.11976	TRUE	0.934	Migut.M00186	AT3G14690	CYP72A7	cytochrome P450, family 72, subfamily A, polypeptide 7	Secologanin synthase	GO:0055114	oxidation-reduction process	48.4401	107.323	112.278	96.8979	113.234	34.8687	70.0277	6.04043	5.61411	3	166
Sh.c27040_g1_i1.7281	FALSE	NA	Migut.J01887	AT5G18170	GDH1	glutamate dehydrogenase 1	Glutamate dehydrogenase B	NA	NA	12.1299	18.6747	26.8064	514.107	949.525	297.087	211.258	2.91315	0.46621	2	94
Sh.c28904_g2_i1.25901	TRUE	NA	Migut.D00371	AT4G02580	.	NADH-ubiquinone oxidoreductase 24 kDa subunit, putative	NADH dehydrogenase [ubiquinone] flavoprotein 2, mitochondrial	NA	NA	NA	NA	NA	NA	NA	NA	NA	NA	NA	NA	NA
Sh.c3150_g1_i2.19	FALSE	NA	Migut.H02027	AT1G78570	ATRHM1,RHM1,ROL1	rhamnose biosynthesis 1	Trifunctional UDP-glucose 4,6-dehydratase/UDP-4-keto-6-deoxy-D-glucose 3,5-epimerase/UDP-4-keto-L-rhamnose-reductase RHM1	NA	NA	48.1202	64.073	66.8721	45.0958	36.7224	34.3436	51.1151	35.2033	46.5573	1	80
Sh.c32206_g1_i1.10305	TRUE	0.918	Migut.D00378	.	PSBW	photosystem II reaction center W	Photosystem II reaction center W protein, chloroplastic	GO:0015979	photosynthesis	0.7486	5.70696	10.5221	18.9663	34.7082	90.2005	31.5206	2034.41	462.903	3	188
Sh.c34031_g1_i1.9186	TRUE	0.928	Migut.G00327	AT1G03130	PSAD-2	photosystem I subunit D-2	Photosystem I reaction center subunit II, chloroplastic	GO:0015979	photosynthesis	1.37148	15.5152	14.9605	16.3488	15.1396	34.437	17.6928	2203.75	213.297	3	190
Sh.c36861_g1_i1.31058	TRUE	1	Migut.G00382	AT5G43850	ATARD2	RmlC-like cupins superfamily protein	1,2-dihydroxy-3-keto-5-methylthiopentene dioxygenase	GO:0055114	oxidation-reduction process	0	0	0	2.36106	3.50198	0	0	0	0	4	111
Sh.c38340_g1_i1.7876	TRUE	0.92	Migut.B00021	AT4G35250	.	NAD(P)-binding Rossmann-fold superfamily protein	Uncharacterized protein ycf39	GO:0055114	oxidation-reduction process	4.41066	5.40052	11.1646	8.36463	8.42798	6.86488	5.04684	123.468	41.2271	3	183
Sh.c38458_g1_i1.31085	TRUE	NA	.	.	.	.	.	NA	NA	NA	NA	NA	NA	NA	NA	NA	NA	NA	NA	NA
Sh.c40055_g1_i1.7288	FALSE	NA	Migut.K01008	AT5G13110	G6PD2	glucose-6-phosphate dehydrogenase 2	Glucose-6-phosphate 1-dehydrogenase, chloroplastic	NA	NA	NA	NA	NA	NA	NA	NA	NA	NA	NA	NA	NA
Sh.c4237_g1_i1.9202	TRUE	0.937	Migut.K01356	AT2G04700	.	ferredoxin thioredoxin reductase catalytic beta chain family protein	Ferredoxin-thioredoxin reductase catalytic chain, chloroplastic	GO:0055114	oxidation-reduction process	15.9392	17.801	18.9019	23.2245	33.855	25.126	31.6316	149.559	52.3065	3	186
Sh.c42563_g1_i1.14321	FALSE	NA	Migut.O00866	.	MLP28	MLP-like protein 28	Kirola	NA	NA	0.2018	0.159478	2.59368	13.3594	3.13289	15.2555	28.2067	44.3778	88.5417	1	155
Sh.c45920_g1_i1.14333	FALSE	NA	Migut.N02525	AT1G08200	AXS2	UDP-D-apiose/UDP-D-xylose synthase 2	UDP-D-apiose/UDP-D-xylose synthase 2	NA	NA	76.4819	129.045	139.293	114.713	70.3753	43.7688	83.2586	90.4579	139.183	NA	NA
Sh.c52358_g3_i1.23459	FALSE	NA	Migut.M01895	AT1G30510	ATRFNR2,RFNR2	root FNR 2	Ferredoxin--NADP reductase, root isozyme, chloroplastic	NA	NA	NA	NA	NA	NA	NA	NA	NA	NA	NA	NA	NA
Sh.c52612_g1_i2.21115	FALSE	NA	Migut.I00183	AT3G47520	MDH	malate dehydrogenase	Malate dehydrogenase, chloroplastic	NA	NA	NA	NA	NA	NA	NA	NA	NA	NA	NA	NA	NA
Sh.c5400_g1_i1.52	FALSE	NA	Migut.D02073	AT1G70830	MLP28	MLP-like protein 28	Kirola	NA	NA	24.8447	184.947	363.181	894.615	1494.4	1391.9	3197.27	0.716934	31.9955	1	64
Sh.c5870_g2_i3.270	TRUE	NA	Migut.G00729	AT3G26330	CYP71B34	cytochrome P450, family 71, subfamily B, polypeptide 34	Cytochrome P450 71D13	NA	NA	1.16552	6.57735	12.4798	16.2273	26.6708	50.1276	47.24	7.06595	10.4247	NA	NA
Sh.c6008_g1_i4.271	FALSE	NA	Migut.C00648	AT5G25900	ATKO1,CYP701A3,GA3	GA requiring 3	Ent-kaurene oxidase, chloroplastic	NA	NA	30.0229	54.8437	42.3792	59.6641	69.9532	46.326	53.1148	9.35699	8.05985	3	153
Sh.c6366_g1_i1.342	FALSE	NA	Migut.M00203	AT3G14690	CYP72A15	cytochrome P450, family 72, subfamily A, polypeptide 15	Cytochrome P450 CYP72A219	NA	NA	59.447	119.868	77.2194	96.3104	63.7782	98.9183	73.9788	26.0921	67.423	2	107
Sh.c6388_g2_i1.11982	TRUE	0.938	Migut.C00742	AT3G61040	CYP76C7	cytochrome P450, family 76, subfamily C, polypeptide 7	Probable (S)-N-methylcoclaurine 3'-hydroxylase isozyme 2	GO:0055114	oxidation-reduction process	0.9857	19.9557	142.539	25.1121	7.99988	7.90783	6.48996	0	0	3	173
Sh.c63953_g1_i1.14466	FALSE	NA	Migut.D00397	AT3G56630	CYP94B1	cytochrome P450, family 94, subfamily B, polypeptide 1	Cytochrome P450 94A1	NA	NA	7.87747	4.09146	4.20657	4.71837	4.48386	4.75145	4.21607	3.01573	8.8666	NA	NA
Sh.c64465_g1_i1.14479	FALSE	NA	Migut.I00824	AT1G52800	.	2-oxoglutarate (2OG) and Fe(II)-dependent oxygenase superfamily protein	Probable 2-oxoglutarate-dependent dioxygenase AOP1.2	NA	NA	0	0.0781423	0.328872	1.09333	1.92677	4.6574	32.9615	0.7676	0.106059	1	46
Sh.c6527_g1_i1.11985	FALSE	NA	Migut.O00788	AT4G39490	CYP96A10	cytochrome P450, family 96, subfamily A, polypeptide 10	Alkane hydroxylase MAH1	NA	NA	0.0374855	0.549153	0.372341	0.676595	3.02569	0.779792	0.165453	9.59883	161.166	2	168
Sh.c6545_g2_i1.11986	FALSE	NA	Migut.H01682	AT2G21910	CYP96A5	cytochrome P450, family 96, subfamily A, polypeptide 5	Alkane hydroxylase MAH1	NA	NA	NA	NA	NA	NA	NA	NA	NA	NA	NA	NA	NA
Sh.c6681_g1_i1.421	TRUE	0.98	Migut.B01657	AT2G45510	CYP704A2	cytochrome P450, family 704, subfamily A, polypeptide 2	Cytochrome P450 704C1	GO:0055114	oxidation-reduction process	2.35504	9.96437	22.4854	24.1985	20.2812	9.93474	14.5588	0.199624	0.572516	3	176
Sh.c6733_g1_i2.422	TRUE	0.933	Migut.O00447	AT3G48280	CYP71A21	cytochrome P450, family 71, subfamily A, polypeptide 21	Cytochrome P450 71A25	GO:0055114	oxidation-reduction process	0	7.78266	17.6158	25.2561	2.60481	0.468422	5.90094	0.465599	2.79646	3	149
Sh.c6752_g1_i1.9780	TRUE	0.927	Migut.M01552	AT5G08280	HEMC	hydroxymethylbilane synthase	Porphobilinogen deaminase, chloroplastic	GO:0033014	tetrapyrrole biosynthetic process	17.103	24.5538	19.4215	21.8289	40.0077	28.559	24.9466	246.16	35.4425	3	188
Sh.c6780_g1_i1.73	FALSE	NA	Migut.D02393	AT3G44190	.	FAD/NAD(P)-binding oxidoreductase family protein	Apoptosis-inducing factor homolog B	NA	NA	14.2361	57.2339	100.358	70.6132	49.3085	73.0497	49.5684	11.6257	14.9299	3	150
Sh.c7182_g1_i1.11531	TRUE	0.849	Migut.H00506	AT3G50820	OEC33,PSBO-2,PSBO2	photosystem II subunit O-2	Oxygen-evolving enhancer protein 1, chloroplastic	GO:0015979	photosynthesis	1.28636	12.6838	22.6417	20.513	37.4804	47.0928	17.0327	1847.71	413.974	3	188
Sh.c71991_g1_i1.26450	TRUE	0.963	Migut.O00473	.	.	Cysteine/Histidine-rich C1 domain family protein	.	GO:0055114	oxidation-reduction process	1.44929	85.6039	159.564	104.308	34.3568	10.2129	10.792	1.04156	0.0893863	3	163
Sh.c7213_g1_i1.641	FALSE	NA	Migut.H00715	AT4G31940	CYP82C2	cytochrome P450, family 82, subfamily C, polypeptide 2	Cytochrome P450 82A3	NA	NA	NA	NA	NA	NA	NA	NA	NA	NA	NA	NA	NA
Sh.c7213_g1_i2.643	FALSE	NA	Migut.H00715	AT4G31940	CYP82C2	cytochrome P450, family 82, subfamily C, polypeptide 2	Cytochrome P450 82A3	NA	NA	0.0476147	0.241599	0.220278	0.220573	0.275303	0.153368	0.536441	20.3565	61.2715	1	164
Sh.c7213_g2_i1.642	TRUE	0.968	Migut.H00715	AT4G31940	CYP82C2	cytochrome P450, family 82, subfamily C, polypeptide 2	Cytochrome P450 82A3	GO:0055114	oxidation-reduction process	5.57331	41.8853	76.2449	112.242	17.5837	25.2548	16.0635	0.390323	6.53608	3	160
Sh.c72290_g1_i1.18506	TRUE	NA	Migut.L01132	AT3G25545	.	Peroxidase superfamily protein	.	NA	NA	36.0459	25.2164	31.4193	28.5209	40.569	25.386	25.0656	23.2597	30.8884	NA	NA
Sh.c7317_g1_i1.12003	TRUE	0.927	Migut.N01701	AT1G05160	ATKAO1,CYP88A3,KAO1	cytochrome P450, family 88, subfamily A, polypeptide 3	Ent-kaurenoic acid oxidase 1	GO:0055114	oxidation-reduction process	40.0926	62.2479	60.6127	64.5271	54.9683	54.2439	44.3559	11.3429	36.5069	5	201
Sh.c7453_g1_i2.12010	TRUE	0.924	Migut.O00285	AT1G73340	.	Cytochrome P450 superfamily protein	Abietadienol/abietadienal oxidase	GO:0055114	oxidation-reduction process	5.5693	24.5528	50.4317	30.8123	4.53288	1.49254	5.56726	0.0705056	0.189828	4	176
Sh.c7456_g1_i1.12011	TRUE	0.975	Migut.C00514	AT1G66540	CYP81G1	cytochrome P450, family 81, subfamily G, polypeptide 1	Cytochrome P450 81E8	GO:0055114	oxidation-reduction process	0.0408024	2.17372	9.37477	33.2365	7.53994	0.485941	2.05431	0.680103	0.756015	4	157
Sh.c74564_g1_i1.14621	FALSE	NA	Migut.E01379	AT4G19380	.	Long-chain fatty alcohol dehydrogenase family protein	Long-chain-alcohol oxidase FAO4A	NA	NA	3.4698	1.91993	3.14724	2.88365	3.49317	3.51888	0.636273	12.9218	37.3593	NA	NA
Sh.c7466_g1_i1.12013	TRUE	0.843	Migut.J01619	AT2G40890	CYP98A3	cytochrome P450, family 98, subfamily A, polypeptide 3	Cytochrome P450 98A2	GO:0055114	oxidation-reduction process	158.927	99.0923	142.654	197.286	111.995	121.122	101.951	62.3576	95.6548	4	123
Sh.c75215_g1_i1.14644	FALSE	NA	Migut.K01438	AT3G04120	GAPC-2,GAPC2	glyceraldehyde-3-phosphate dehydrogenase C2	Glyceraldehyde-3-phosphate dehydrogenase, cytosolic	NA	NA	194.562	698	282.42	210.08	217.442	113.072	224.207	192.537	201.912	3	128
Sh.c7587_g1_i1.12026	FALSE	NA	Migut.F02071	AT1G31800	CYP97A3,LUT5	cytochrome P450, family 97, subfamily A, polypeptide 3	Protein LUTEIN DEFICIENT 5, chloroplastic	NA	NA	5.28224	3.36796	4.80086	8.28417	3.29645	6.7154	2.63971	16.0013	24.0096	NA	NA
Sh.c7593_g1_i1.12029	FALSE	NA	Migut.F00677	AT5G05690	CBB3,CPD,CYP90,CYP90A,CYP90A1,DWF3	Cytochrome P450 superfamily protein	Cytochrome P450 90A1	NA	NA	3.4092	5.42689	3.14237	2.94981	3.45133	2.30724	2.4812	7.04261	13.5529	2	149
Sh.c7605_g1_i2.12032	TRUE	NA	Migut.C01354	AT5G07990	CYP75B1,D501,TT7	Cytochrome P450 superfamily protein	Flavonoid 3'-monooxygenase	NA	NA	0.792299	0.425026	1.17066	0.895974	0.587717	1.95848	0.562568	11.5748	12.9215	1	163
Sh.c7629_g1_i1.12036	FALSE	NA	Migut.H00212	AT5G38450	CYP735A1	cytochrome P450, family 735, subfamily A, polypeptide 1	Cytokinin hydroxylase	NA	NA	5.47649	4.50563	11.5233	3.78963	6.2802	5.1275	21.3092	0.154959	0.199787	1	32
Sh.c7630_g1_i3.12039	FALSE	NA	Migut.N01588	AT2G45510	CYP704A2	cytochrome P450, family 704, subfamily A, polypeptide 2	Cytochrome P450 704C1	NA	NA	0.489317	2.06802	0.202819	0.721244	3.10924	1.68786	1.42484	8.15703	6.32331	NA	NA
Sh.c7651_g1_i1.12042	TRUE	0.925	Migut.N01863	AT2G40890	CYP98A3	cytochrome P450, family 98, subfamily A, polypeptide 3	Cytochrome P450 98A2	GO:0055114	oxidation-reduction process	23.0432	22.2413	51.8173	71.5863	29.0526	22.3815	31.986	19.6636	24.9169	3	143
Sh.c7673_g1_i1.12044	TRUE	NA	Migut.M00186	AT3G14610	CYP72A7	cytochrome P450, family 72, subfamily A, polypeptide 7	Cytochrome P450 CYP72A219	NA	NA	712.039	966.3	1288.66	989.981	871.522	1062.31	1122.81	93.6042	16.3181	5	185
Sh.c7703_g1_i3.1061	TRUE	NA	Migut.H02485	AT4G36220	CYP84A1,FAH1	ferulic acid 5-hydroxylase 1	Cytochrome P450 84A1	NA	NA	1.57158	0.293777	0.884457	2.77504	0.819117	1.11254	0.552797	0.609499	2.85421	NA	NA
Sh.c7717_g1_i2.12053	TRUE	0.978	Migut.A00521	AT5G45340	CYP707A1	cytochrome P450, family 707, subfamily A, polypeptide 1	Abscisic acid 8'-hydroxylase 1	GO:0055114	oxidation-reduction process	3.83207	13.7848	11.3244	16.2532	10.7643	4.36602	5.01059	2.54509	1.78887	2	175
Sh.c7720_g2_i1.12056	TRUE	0.965	Migut.C01354	AT5G07990	CYP75B1,D501,TT7	Cytochrome P450 superfamily protein	Flavonoid 3'-monooxygenase	GO:0055114	oxidation-reduction process	0.884015	8.84337	6.799	14.366	12.1137	4.79518	12.4452	74.7245	28.0227	3	178
Sh.c7736_g2_i1.12063	TRUE	0.977	Migut.E00249	AT2G46950	CYP709B1	cytochrome P450, family 709, subfamily B, polypeptide 1	Cytochrome P450 CYP749A22	GO:0055114	oxidation-reduction process	4.20856	28.1887	43.5936	49.1573	33.7573	20.8869	17.5632	0	0.376091	3	172
Sh.c7744_g1_i1.12069	TRUE	0.937	Migut.O00893	AT5G23190	CYP86B1	cytochrome P450, family 86, subfamily B, polypeptide 1	Cytochrome P450 86B1	GO:0055114	oxidation-reduction process	0	1.85316	56.3995	45.8247	3.24025	0.415632	8.12916	0.567914	0.195295	3	154
Sh.c77514_g1_i2.23761	TRUE	NA	Migut.J01745	AT2G41680	NTRC	NADPH-dependent thioredoxin reductase C	NADPH-dependent thioredoxin reductase 3	NA	NA	18.4277	9.8672	10.7476	12.622	18.9431	19.3192	14.3101	37.7145	19.2894	2	163
Sh.c7756_g2_i1.12072	FALSE	NA	Migut.J00965	AT2G27690	CYP94C1	cytochrome P450, family 94, subfamily C, polypeptide 1	Cytochrome P450 94C1	NA	NA	8.05846	8.5186	9.71859	13.9382	2.15081	1.45984	6.10629	1.37885	41.4451	NA	NA
Sh.c7757_g1_i3.12074	TRUE	1	Migut.A00315	AT3G26310	CYP71B34	cytochrome P450, family 71, subfamily B, polypeptide 34	Premnaspirodiene oxygenase	GO:0055114	oxidation-reduction process	6.49749	42.4318	69.3648	70.7216	37.2003	7.55987	20.893	0.351629	0.303798	3	176
Sh.c77579_g1_i1.20052	TRUE	0.942	Migut.D00860	AT5G58860	CYP86,CYP86A1	cytochrome P450, family 86, subfamily A, polypeptide 1	Cytochrome P450 86A1	GO:0055114	oxidation-reduction process	0.06764	0.0910393	139.374	126.065	6.43733	1.37056	16.1299	2.90661	1.17014	4	150
Sh.c7773_g2_i2.12077	TRUE	0.987	Migut.H00387	AT4G37400	CYP81H1	cytochrome P450, family 81, subfamily H, polypeptide 1	Cytochrome P450 81E8	GO:0055114	oxidation-reduction process	8.61901	24.9879	7.99011	6.73094	7.61242	10.4623	10.2154	2.76976	3.94292	2	94
Sh.c7789_g4_i2.12082	FALSE	NA	Migut.L01746	AT3G52970	CYP76G1	cytochrome P450, family 76, subfamily G, polypeptide 1	Cytochrome P450 76A2	NA	NA	367.402	161.319	182.493	145.779	164.714	195.871	188.301	59.9936	13.9704	2	52
Sh.c7791_g1_i1.12083	FALSE	NA	Migut.J00852	AT5G36110	CYP716A1	cytochrome P450, family 716, subfamily A, polypeptide 1	Beta-amyrin 28-oxidase	NA	NA	2.84895	1.45242	0.904658	6.91813	3.59283	26.6062	5.63787	0.0389518	5.66911	NA	NA
Sh.c7792_g1_i1.12084	FALSE	NA	Migut.H00386	AT4G37370	CYP81D8	cytochrome P450, family 81, subfamily D, polypeptide 8	Cytochrome P450 81D11	NA	NA	132.345	92.0099	87.7177	77.0133	108.585	147.144	108.358	56.6415	110.503	NA	NA
Sh.c7796_g1_i1.12085	TRUE	0.925	Migut.H02504	AT4G36380	ROT3	Cytochrome P450 superfamily protein	3-epi-6-deoxocathasterone 23-monooxygenase	GO:0055114	oxidation-reduction process	16.1609	27.8574	18.7262	15.051	27.6948	51.8238	14.6398	2.13498	14.5582	1	53
Sh.c7817_g1_i2.12095	FALSE	NA	Migut.M01544	AT4G39490	CYP96A10	cytochrome P450, family 96, subfamily A, polypeptide 10	Alkane hydroxylase MAH1	NA	NA	1.4593	0.660528	1.88509	4.35388	4.49429	3.1187	1.11283	9.84389	9.38754	1	169
Sh.c78288_g1_i1.14732	TRUE	0.854	Migut.N01609	.	FTRA1	ferredoxin/thioredoxin reductase subunit A (variable subunit) 1	.	GO:0015979	photosynthesis	7.43283	8.81469	11.3182	11.225	13.1744	14.3135	7.79701	149.685	36.2757	3	188
Sh.c7838_g1_i1.12109	FALSE	NA	Migut.J00470	AT3G53130	CYP97C1,LUT1	Cytochrome P450 superfamily protein	Carotene epsilon-monooxygenase, chloroplastic	NA	NA	1.18905	2.72859	3.25668	2.42215	3.99418	4.19181	2.68905	30.2884	9.10585	3	185
Sh.c7860_g1_i1.12113	FALSE	NA	Migut.N01588	AT2G45510	CYP704A2	cytochrome P450, family 704, subfamily A, polypeptide 2	Cytochrome P450 704C1	NA	NA	7.52567	15.3521	9.09768	11.0656	10.8178	11.1854	12.7568	12.2471	13.3754	NA	NA
Sh.c7890_g1_i1.12129	FALSE	NA	Migut.M00202	AT3G14610	CYP72A7	cytochrome P450, family 72, subfamily A, polypeptide 7	Cytochrome P450 CYP72A219	NA	NA	97.9663	189.444	112.023	145.786	60.3859	52.3895	83.9172	24.9	89.9985	3	149
Sh.c7898_g1_i1.12134	TRUE	0.922	Migut.F00069	AT3G01900	CYP94B3	cytochrome P450, family 94, subfamily B, polypeptide 3	Cytochrome P450 94B3	GO:0055114	oxidation-reduction process	4.3438	7.32601	16.0638	12.45	5.72167	4.59901	1.96408	0.111627	2.81973	3	168
Sh.c78985_g1_i1.22232	TRUE	NA	Migut.M00332	AT4G28220	NDB1	NAD(P)H dehydrogenase B1	External alternative NAD(P)H-ubiquinone oxidoreductase B1, mitochondrial	NA	NA	NA	NA	NA	NA	NA	NA	NA	NA	NA	NA	NA
Sh.c7903_g1_i2.12138	FALSE	NA	Migut.L01746	AT3G52970	CYP76G1	cytochrome P450, family 76, subfamily G, polypeptide 1	Cytochrome P450 76A2	NA	NA	0.747606	0.900063	1.69884	1.18587	1.3962	9.54559	4.31354	10.1953	14.0699	NA	NA
Sh.c7920_g1_i1.12142	FALSE	NA	Migut.N00728	AT2G30490	ATC4H,C4H,CYP73A5,REF3	cinnamate-4-hydroxylase	Trans-cinnamate 4-monooxygenase	NA	NA	2.45655	5.29743	5.558	8.45999	3.70482	0.517913	4.98793	44.6215	39.5859	2	172
Sh.c7923_g1_i2.12145	FALSE	NA	Migut.M00202	AT3G14690	CYP72A7	cytochrome P450, family 72, subfamily A, polypeptide 7	Cytochrome P450 CYP72A219	NA	NA	0.213313	0.0678957	0.750175	1.96025	1.92785	2.90248	1.67704	23.8333	18.5869	1	175
Sh.c79275_g1_i1.14777	FALSE	NA	Migut.H02076	.	.	.	Polyphenol oxidase I, chloroplastic	NA	NA	NA	NA	NA	NA	NA	NA	NA	NA	NA	NA	NA
Sh.c7932_g1_i1.12149	FALSE	NA	Migut.H00386	AT4G37360	CYP81D8	cytochrome P450, family 81, subfamily D, polypeptide 8	Cytochrome P450 81E8	NA	NA	34.8412	508.912	233.851	62.776	34.9377	33.3596	57.6524	0.153408	0.603572	4	183
Sh.c7947_g1_i2.12156	TRUE	0.917	Migut.F00411	AT2G45510	CYP704A2	cytochrome P450, family 704, subfamily A, polypeptide 2	Cytochrome P450 704C1	GO:0055114	oxidation-reduction process	35.8877	35.7363	19.868	20.9374	22.9418	52.4811	26.0217	0.865048	7.19489	2	47
Sh.c7949_g3_i1.12157	TRUE	0.983	Migut.A00315	AT3G26330	CYP71B34	cytochrome P450, family 71, subfamily B, polypeptide 34	Cytochrome P450 71D13	GO:0055114	oxidation-reduction process	9.76675	71.1808	66.052	83.6739	38.9182	19.6901	23.5786	0.573647	6.8228	3	179
Sh.c7953_g1_i1.12158	TRUE	0.952	Migut.O00179	AT3G48280	CYP71A21	cytochrome P450, family 71, subfamily A, polypeptide 21	Psoralen synthase	GO:0055114	oxidation-reduction process	0	7.82155	17.1964	29.498	3.45772	0.969246	9.12018	0.759699	2.77725	3	148
Sh.c7970_g2_i1.6741	TRUE	0.957	Migut.M00661	AT3G14420	.	Aldolase-type TIM barrel family protein	Peroxisomal (S)-2-hydroxy-acid oxidase GLO1	GO:0055114	oxidation-reduction process	107.255	323.084	300.523	268.304	206.889	112.787	116.129	537.16	260.407	2	140
Sh.c80275_g1_i2.26699	TRUE	0.968	Migut.L00828	.	.	FAD/NAD(P)-binding oxidoreductase	.	GO:0055114	oxidation-reduction process	3.30255	3.33476	2.43699	2.38145	2.77374	5.70232	3.04514	0.276097	1.43059	1	52
Sh.c80360_g1_i1.18597	FALSE	NA	Migut.D00834	AT5G05340	.	Peroxidase superfamily protein	Peroxidase 4	NA	NA	0	1.09427	25.7482	35.7065	5.57312	1.35628	10.7264	0	45.5002	NA	NA
Sh.c8084_g1_i2.12311	FALSE	NA	Migut.B00622	AT2G41480	.	Peroxidase superfamily protein	Peroxidase N1	NA	NA	2.32758	1.81941	2.31469	6.97984	2.85065	19.2382	9.19699	5.13542	7.88039	NA	NA
Sh.c81409_g1_i1.23872	TRUE	0.841	Migut.L01418	AT1G23740	.	Oxidoreductase, zinc-binding dehydrogenase family protein	2-methylene-furan-3-one reductase	GO:0055114	oxidation-reduction process	71.1907	200.467	87.0758	59.6197	64.2839	51.4693	75.7756	20.6168	63.8688	2	110
Sh.c81610_g2_i2.31427	FALSE	NA	Migut.O00788	AT4G39480	CYP96A10	cytochrome P450, family 96, subfamily A, polypeptide 10	Alkane hydroxylase MAH1	NA	NA	NA	NA	NA	NA	NA	NA	NA	NA	NA	NA	NA
Sh.c81947_g1_i4.18621	FALSE	NA	Migut.H00824	AT2G28605	.	Photosystem II reaction center PsbP family protein	PsbP domain-containing protein 2, chloroplastic	NA	NA	7.67936	9.07759	4.6921	3.79957	3.88334	3.60484	2.06974	13.9263	4.53686	1	113
Sh.c82095_g1_i1.14917	FALSE	NA	Migut.N00312	.	MLP423	MLP-like protein 423	Major allergen Pru ar 1	NA	NA	9.44792	5.36882	0	2.64257	0	0	0	0.292917	0	1	55
Sh.c82276_g1_i2.25965	FALSE	NA	Migut.C00965	AT1G71695	.	Peroxidase superfamily protein	Cationic peroxidase SPC4	NA	NA	NA	NA	NA	NA	NA	NA	NA	NA	NA	NA	NA
Sh.c82285_g1_i1.18642	TRUE	0.875	Migut.B01319	AT3G63540	.	Mog1/PsbP/DUF1795-like photosystem II reaction center PsbP family protein	Thylakoid lumenal 19 kDa protein, chloroplastic	GO:0015979	photosynthesis	2.46247	4.47392	9.12482	6.52359	10.4623	14.7972	9.21116	235.196	34.9839	3	190
Sh.c83035_g1_i1.14965	FALSE	NA	Migut.M00967	AT1G17020	ATSRG1,SRG1	senescence-related gene 1	Protein SRG1	NA	NA	0	0	0.545997	0	0	0.742787	0.312229	16.7151	36.1679	1	162
Sh.c83224_g1_i2.18673	TRUE	0.936	Migut.F00399	AT4G25420	AT2301,ATGA20OX1,GA20OX1,GA5	2-oxoglutarate (2OG) and Fe(II)-dependent oxygenase superfamily protein	Gibberellin 20 oxidase 1	GO:0055114	oxidation-reduction process	48.8392	31.0246	18.5492	25.6558	30.6661	16.4542	18.4473	7.03626	3.60302	1	83
Sh.c83578_g1_i1.15007	FALSE	NA	Migut.G01284	AT1G52820	.	2-oxoglutarate (2OG) and Fe(II)-dependent oxygenase superfamily protein	Probable 2-oxoglutarate-dependent dioxygenase AOP1.2	NA	NA	0.649736	0.413874	0.539398	1.66642	1.88293	5.29104	35.8925	0.937261	3.24413	NA	NA
Sh.c83717_g1_i2.15021	FALSE	NA	Migut.D00993	AT1G79750	ATNADP-ME4,NADP-ME4	NADP-malic enzyme 4	NADP-dependent malic enzyme, chloroplastic	NA	NA	47.1516	101.673	94.5194	85.5801	74.0482	73.4813	70.5613	34.4347	77.8848	2	155
Sh.c83733_g1_i1.18685	TRUE	.	.	.	ShDHNAT1	.	.	.	.	21.1049	30.2033	20.6045	16.698	20.0221	27.6705	20.1447	14.3502	14.9725	1	73
Sh.c8399_g1_i1.12313	TRUE	0.946	Migut.J01604	AT4G26010	.	Peroxidase superfamily protein	Peroxidase 44	GO:0055114	oxidation-reduction process	8.38484	18.756	17.9494	20.0806	0.309892	0.13696	0.265365	0	0.329627	3	167
Sh.c84050_g1_i3.18694	TRUE	0.996	Migut.F01207	AT5G07480	KUOX1	KAR-UP oxidoreductase 1	Protein DMR6-LIKE OXYGENASE 1	GO:0055114	oxidation-reduction process	316.953	9.19065	2.88437	1.1026	2.39443	2.10906	2.65046	1.52075	1.3842	3	83
Sh.c84351_g1_i1.23449	FALSE	NA	Migut.B01562	AT1G52800	.	2-oxoglutarate (2OG) and Fe(II)-dependent oxygenase superfamily protein	Probable 2-oxoglutarate-dependent dioxygenase AOP1	NA	NA	0	0.265201	0.390753	0	0.415924	7.19773	14.2272	1.02324	3.7626	NA	NA
Sh.c8469_g2_i1.426	TRUE	0.92	Migut.C00769	AT1G44970	.	Peroxidase superfamily protein	Peroxidase 9	GO:0055114	oxidation-reduction process	0.232135	0.991521	46.1917	40.2219	17.5617	13.3052	10.8095	0	4.78252	3	142
Sh.c84729_g1_i1.32272	TRUE	0.847	Migut.A00273	AT5G11450	.	Mog1/PsbP/DUF1795-like photosystem II reaction center PsbP family protein	PsbP domain-containing protein 5, chloroplastic	GO:0015979	photosynthesis	1.50608	0.568479	0.52681	0.914743	2.26381	1.02891	0.928399	14.3053	1.14194	3	187
Sh.c85076_g2_i1.24000	TRUE	NA	Migut.B00927	AT4G15510	.	Photosystem II reaction center PsbP family protein	PsbP domain-containing protein 1, chloroplastic	NA	NA	1.52907	1.28937	1.41614	1.40064	1.81405	1.66876	1.51135	13.6508	5.62276	3	184
Sh.c85076_g2_i2.15134	TRUE	0.847	Migut.B00927	AT4G15510	.	Photosystem II reaction center PsbP family protein	PsbP domain-containing protein 1, chloroplastic	GO:0015979	photosynthesis	2.90644	1.14111	1.76903	1.92168	3.20893	1.61112	1.54936	35.0664	6.22177	3	189
Sh.c85114_g1_i1.21091	FALSE	NA	Migut.B01881	AT1G01280	CYP703,CYP703A2	cytochrome P450, family 703, subfamily A, polypeptide 2	Cytochrome P450 703A2	NA	NA	NA	NA	NA	NA	NA	NA	NA	NA	NA	NA	NA
Sh.c8543_g1_i1.12315	TRUE	0.938	Migut.B00301	AT3G19000	.	2-oxoglutarate (2OG) and Fe(II)-dependent oxygenase superfamily protein	Protein SRG1	GO:0055114	oxidation-reduction process	88.3544	67.0129	93.5925	29.6591	16.096	17.1022	26.8259	10.1677	14.2891	3	130
Sh.c85449_g1_i1.15172	FALSE	NA	Migut.J00067	AT5G05340	.	Peroxidase superfamily protein	Cationic peroxidase 1	NA	NA	0	5.05274	20.442	132.522	33.2084	11.5751	15.0794	0	0.64077	4	164
Sh.c85596_g1_i1.26693	TRUE	0.976	Migut.J00427	AT2G37130	.	Peroxidase superfamily protein	Peroxidase 21	GO:0055114	oxidation-reduction process	0.121089	16.3674	201.707	200.338	50.8178	6.12227	12.3175	0.951773	0	3	164
Sh.c8594_g1_i1.11540	TRUE	0.916	Migut.H01700	AT1G79040	PSBR	photosystem II subunit R	Photosystem II 10 kDa polypeptide, chloroplastic	GO:0015979	photosynthesis	2.05614	16.895	42.9654	30.0867	35.0444	79.3829	54.5004	2258.73	686.398	3	186
Sh.c86010_g1_i1.21122	TRUE	0.827	Migut.D02197	AT1G61560	ATMLO6,MLO6	Seven transmembrane MLO family protein	MLO-like protein 6	GO:0006952	defense response	6.19689	36.0736	87.9032	58.1761	46.254	86.6711	40.588	3.02588	3.35609	3	140
Sh.c86312_g1_i1.25859	TRUE	0.923	Migut.B01907	AT3G61880	CYP78A9	cytochrome p450 78a9	Cytochrome P450 78A9	GO:0055114	oxidation-reduction process	4.04524	87.3885	155.056	152.664	78.0384	99.7527	56.5074	9.14345	11.832	3	153
Sh.c86477_g1_i1.26546	TRUE	0.904	Migut.A00960	AT4G17260	.	Lactate/malate dehydrogenase family protein	L-lactate dehydrogenase A	GO:0055114	oxidation-reduction process	1.58612	13.4928	12.7978	12.1127	5.41495	9.62057	3.66939	28.8163	5.76547	2	119
Sh.c86593_g1_i1.15305	TRUE	0.947	Migut.N01052	AT1G11000	ATMLO4,MLO4	Seven transmembrane MLO family protein	MLO-like protein 4	GO:0006952	defense response	3.28315	5.71872	7.15042	8.90763	1.98747	0.91873	2.44766	0	0.816621	4	179
Sh.c86773_g1_i1.27091	TRUE	0.922	Migut.C01121	AT1G69740	HEMB1	Aldolase superfamily protein	Delta-aminolevulinic acid dehydratase 1, chloroplastic	GO:0033014	tetrapyrrole biosynthetic process	11.4639	23.844	20.5791	18.082	20.3662	14.5216	16.8408	61.3017	42.7668	2	173
Sh.c86932_g1_i2.20700	FALSE	NA	Migut.J01887	AT3G03910	GDH1	glutamate dehydrogenase 1	Glutamate dehydrogenase B	NA	NA	12.9893	13.2769	19.5103	276.475	507.577	149.964	105.906	6.41288	3.88904	2	94
Sh.c8734_g2_i1.12317	TRUE	0.976	Migut.J00427	AT2G37130	.	Peroxidase superfamily protein	Peroxidase 21	GO:0055114	oxidation-reduction process	0.26516	57.0354	617.835	720.207	272.997	38.719	89.7287	2.97657	2.43948	4	163
Sh.c87737_g2_i2.26293	FALSE	NA	Migut.K01346	AT3G28480	.	Oxoglutarate/iron-dependent oxygenase	Probable prolyl 4-hydroxylase 7	NA	NA	9.44475	13.213	18.3083	33.2084	30.6171	8.46346	34.05	11.9767	10.1905	3	102
Sh.c87822_g1_i2.32642	TRUE	0.931	Migut.M01951	.	PSAF	photosystem I subunit F	.	GO:0015979	photosynthesis	0.274411	0.433349	1.11068	2.57148	4.90385	7.48445	0	335.901	86.2464	3	187
Sh.c88252_g1_i1.15504	TRUE	0.937	Migut.M00399	AT1G05260	.	Peroxidase superfamily protein	Peroxidase 3	GO:0055114	oxidation-reduction process	0	0.064302	0.478911	5.11755	11.4866	0.801756	0.578219	0	0	1	99
Sh.c8826_g1_i1.13779	TRUE	NA	Migut.B01629	AT2G45400	BEN1	NAD(P)-binding Rossmann-fold superfamily protein	Vestitone reductase	NA	NA	1.05422	302.837	360.555	442.175	72.7187	36.5252	98.9557	262.488	15.5456	2	124
Sh.c88368_g1_i1.18869	TRUE	0.998	Migut.M01033	AT5G45860	PYL11,RCAR5	PYR1-like 11	Abscisic acid receptor PYL11	GO:0006952	defense response	17.7115	12.551	9.25539	8.3185	3.67491	3.93964	2.39258	0	0.803733	2	104
Sh.c88466_g1_i1.15534	TRUE	NA	Migut.A00521	AT5G45340	CYP707A1	cytochrome P450, family 707, subfamily A, polypeptide 1	Abscisic acid 8'-hydroxylase 1	NA	NA	6.71702	17.7836	47.1942	20.8871	14.4891	28.6002	21.526	1.23804	6.53659	2	123
Sh.c88488_g1_i1.32744	FALSE	NA	Migut.L00601	AT1G70840	MLP28	MLP-like protein 28	Kirola	NA	NA	0.508511	20.6507	114.397	133.667	311.925	288.736	683.247	88.527	9.54741	1	53
Sh.c88957_g2_i2.26112	TRUE	0.988	Migut.E00451	AT1G14550	.	Peroxidase superfamily protein	Lignin-forming anionic peroxidase	GO:0055114	oxidation-reduction process	0	28.9711	113.186	125.026	46.2605	3.93596	11.6669	0	0	3	167
Sh.c89060_g1_i1.32839	TRUE	0.921	Migut.B00273	AT3G18890	.	NAD(P)-binding Rossmann-fold superfamily protein	Protein TIC 62, chloroplastic	GO:0055114	oxidation-reduction process	6.05703	4.1311	3.07529	5.51848	7.07676	5.71138	5.46769	70.087	20.4481	3	188
Sh.c89063_g3_i1.15613	TRUE	0.973	Migut.F00141	AT1G05260	RCI3,RCI3A	Peroxidase superfamily protein	Peroxidase 3	GO:0055114	oxidation-reduction process	0.177394	0	0	8.61187	12.0111	0.377284	3.81549	0	0	1	72
Sh.c89101_g1_i1.32844	TRUE	0.894	Migut.I01018	AT3G13730	CYP90D1	cytochrome P450, family 90, subfamily D, polypeptide 1	3-epi-6-deoxocathasterone 23-monooxygenase	GO:0055114	oxidation-reduction process	4.99563	3.12253	4.63248	6.33932	1.8576	0	1.8807	0	0	4	158
Sh.c89193_g6_i1.18914	TRUE	0.974	Migut.B00035	AT1G76160	sks5	SKU5 similar 5	L-ascorbate oxidase homolog	GO:0055114	oxidation-reduction process	2.95755	68.5261	91.0769	73.2304	31.8973	20.6782	31.4575	3.23892	2.49298	3	158
Sh.c8920_g1_i1.12319	FALSE	NA	Migut.G00067	AT3G17070	.	Peroxidase family protein	Peroxidase 29	NA	NA	0.338376	0.256941	0.531937	4.05033	19.9187	11.6952	3.82354	16.0964	45.2606	1	131
Sh.c89297_g1_i1.15650	FALSE	NA	Migut.D00338	AT3G63290	.	2-oxoglutarate (2OG) and Fe(II)-dependent oxygenase superfamily protein	.	NA	NA	1.36971	2.17819	1.58941	1.71512	2.34017	2.87687	1.60531	1.61161	2.87334	NA	NA
Sh.c89353_g1_i1.15655	TRUE	0.903	Migut.H00897	AT5G15120	.	Protein of unknown function (DUF1637)	Plant cysteine oxidase 1	GO:0055114	oxidation-reduction process	22.9604	20.4701	23.0021	30.9956	13.0484	10.0548	12.8568	2.72282	7.21233	4	175
Sh.c8960_g1_i1.11548	TRUE	0.872	Migut.M02037	AT1G03475	ATCPO-I,HEMF1,LIN2	Coproporphyrinogen III oxidase	Oxygen-dependent coproporphyrinogen-III oxidase, chloroplastic	GO:0055114	oxidation-reduction process	46.1348	49.7238	46.3986	51.8038	45.9759	48.549	31.5539	105.577	48.3798	2	163
Sh.c89864_g1_i1.32969	TRUE	0.86	Migut.N02358	AT1G08520	ALB-1V,ALB1,CHLD,PDE166,V157	ALBINA 1	Magnesium-chelatase subunit ChlD, chloroplastic	GO:0015979	photosynthesis	3.14592	4.12286	4.94085	3.94274	6.02485	5.73902	1.23233	37.0797	9.99952	3	186
Sh.c89943_g1_i3.32977	TRUE	NA	Migut.H00506	AT5G66570	OEC33,PSBO-2,PSBO2	photosystem II subunit O-2	Oxygen-evolving enhancer protein 1, chloroplastic	NA	NA	1.04835	8.43121	18.9462	16.523	30.2986	42.1115	15.6124	891.718	313.12	3	184
Sh.c90025_g1_i1.15780	FALSE	NA	Migut.K00690	AT3G04120	GAPC,GAPC-1,GAPC1	glyceraldehyde-3-phosphate dehydrogenase C subunit 1	Glyceraldehyde-3-phosphate dehydrogenase, cytosolic	NA	NA	295.905	627.59	506.723	428.535	401.543	297.457	403.61	210.978	319.348	2	168
Sh.c9007_g1_i1.12322	FALSE	NA	Migut.F01156	AT5G51890	.	Peroxidase superfamily protein	Peroxidase 66	NA	NA	0	0.060765	2.14687	0.988721	10.334	4.95642	5.294	6.8959	5.1017	2	133
Sh.c90230_g1_i1.27487	TRUE	0.917	Migut.K01379	AT3G27820	ATMDAR4,MDAR4	monodehydroascorbate reductase 4	Monodehydroascorbate reductase 4, peroxisomal	GO:0055114	oxidation-reduction process	13.7883	35.9537	36.9765	39.7202	8.95016	6.0057	5.79141	10.3598	10.9596	3	149
Sh.c90456_g1_i1.15856	TRUE	NA	Migut.M01552	AT5G08280	HEMC	hydroxymethylbilane synthase	Porphobilinogen deaminase, chloroplastic	NA	NA	17.4754	11.3311	10.0401	11.9437	15.9075	11.9747	10.1617	65.3549	17.6345	3	187
Sh.c90467_g2_i2.24288	TRUE	0.92	Migut.K00153	AT3G56650	.	Mog1/PsbP/DUF1795-like photosystem II reaction center PsbP family protein	PsbP domain-containing protein 6, chloroplastic	GO:0015979	photosynthesis	1.71033	2.27827	1.99038	3.76809	8.15758	7.34973	2.55214	57.415	10.2383	3	188
Sh.c90597_g1_i1.31419	TRUE	0.995	Migut.E00453	AT1G14550	.	Peroxidase superfamily protein	Lignin-forming anionic peroxidase	GO:0055114	oxidation-reduction process	0.476845	4.56692	13.3954	22.2945	11.2926	1.56229	4.50404	0	0	3	168
Sh.c90597_g3_i2.15886	TRUE	0.979	Migut.K00032	AT5G06720	ATPA2,PA2	peroxidase 2	Peroxidase 53	GO:0055114	oxidation-reduction process	0.396953	0.543268	3.74538	34.5183	2.72051	0.276073	1.4666	0	0.0560329	4	172
Sh.c90622_g1_i1.26859	TRUE	0.94	Migut.D00963	AT1G17650	GLYR2,GR2	glyoxylate reductase 2	Glyoxylate/succinic semialdehyde reductase 2, chloroplastic	GO:0055114	oxidation-reduction process	9.21053	19.0862	9.62449	7.40372	9.72746	7.75304	4.06876	49.3813	12.1204	3	160
Sh.c90666_g1_i1.15899	TRUE	NA	Migut.H02420	AT5G07990	CYP71B10	cytochrome P450, family 71, subfamily B, polypeptide 10	Cytochrome P450 CYP736A12	NA	NA	2.60808	3.07831	7.43996	6.71	6.08239	7.84921	6.89478	5.78371	5.66158	NA	NA
Sh.c90761_g1_i2.15926	TRUE	NA	Migut.H01362	AT1G30040	ATGA2OX2,GA2OX2	gibberellin 2-oxidase	Gibberellin 2-beta-dioxygenase 1	NA	NA	0.0472344	0	0.108385	5.65614	4.18039	0.817309	7.09245	1.26047	0.690124	1	53
Sh.c90802_g1_i3.15932	FALSE	NA	Migut.I00171	AT5G10610	CYP81K1	cytochrome P450, family 81, subfamily K, polypeptide 1	Cytochrome P450 81F1	NA	NA	1.66073	2.22547	4.38105	3.20104	2.33218	5.13003	3.30279	3.33701	26.5693	NA	NA
Sh.c9099_g1_i1.529	FALSE	NA	Migut.G00465	AT1G06620	.	2-oxoglutarate (2OG) and Fe(II)-dependent oxygenase superfamily protein	1-aminocyclopropane-1-carboxylate oxidase homolog 1	NA	NA	5.25211	4.65487	12.1453	18.0905	9.73474	7.9536	9.71503	13.1448	100.731	1	141
Sh.c91004_g1_i1.33126	TRUE	0.89	Migut.D01322	ATCG01250	.	NADH-Ubiquinone/plastoquinone (complex I) protein	NAD(P)H-quinone oxidoreductase subunit 2 B, chloroplastic	GO:0055114	oxidation-reduction process	0.936993	0.223592	0.632522	0.381399	0.270478	1.03124	0	22.8239	1.66172	3	188
Sh.c91239_g5_i5.23930	FALSE	NA	Migut.G00067	AT3G17070	.	Peroxidase family protein	Peroxidase 29	NA	NA	1.10748	0.502256	0.81749	2.41105	9.44898	5.73612	0.311906	7.42119	16.0578	1	130
Sh.c91324_g1_i1.27724	FALSE	NA	Migut.H02077	.	.	.	Polyphenol oxidase, chloroplastic	NA	NA	0	0	0	0	0.118186	1.1915	0.242737	232.946	172.348	2	180
Sh.c91339_g2_i9.33180	FALSE	NA	Migut.F02071	AT1G31800	CYP97A3,LUT5	cytochrome P450, family 97, subfamily A, polypeptide 3	Protein LUTEIN DEFICIENT 5, chloroplastic	NA	NA	0.638151	0.593225	1.38589	0.917956	0.722034	0.893558	0.692653	10.6553	10.49	1	171
Sh.c91351_g1_i1.16047	FALSE	NA	Migut.E01566	AT4G33010	AtGLDP2,GLDP2	glycine decarboxylase P-protein 2	Glycine dehydrogenase (decarboxylating), mitochondrial	NA	NA	50.5187	52.8741	53.065	60.4742	39.252	43.1206	27.1206	89.6252	97.2559	1	140
Sh.c91359_g1_i1.33185	FALSE	NA	Migut.K01420	AT5G40610	.	NAD-dependent glycerol-3-phosphate dehydrogenase family protein	Glycerol-3-phosphate dehydrogenase [NAD(+)]	NA	NA	3.63103	6.29237	5.35791	2.7712	3.25102	1.76446	3.60197	2.41382	15.5308	NA	NA
Sh.c91576_g1_i1.16092	FALSE	NA	Migut.M00967	AT1G17020	ATSRG1,SRG1	senescence-related gene 1	Protein SRG1	NA	NA	0	0.508712	4.18619	41.5079	11.5727	3.90223	24.3758	0	0	4	138
Sh.c91616_g2_i1.16101	TRUE	0.897	Migut.H02485	AT4G36220	CYP84A1,FAH1	ferulic acid 5-hydroxylase 1	Cytochrome P450 84A1	GO:0055114	oxidation-reduction process	2.89816	1.92885	4.26034	6.69585	2.34546	5.53401	3.55445	1.3508	1.77706	2	107
Sh.c91651_g1_i2.16108	TRUE	0.979	Migut.H02218	AT2G45560	CYP76C2	cytochrome P450, family 76, subfamily C, polypeptide 2	Cytochrome P450 76C1	GO:0055114	oxidation-reduction process	6.48009	4.14179	1.75661	1.29271	0.494876	0.0781487	0.444648	0	0.144985	2	104
Sh.c9166_g2_i1.65	FALSE	NA	Migut.I01025	AT1G72970	EDA17,HTH	Glucose-methanol-choline (GMC) oxidoreductase family protein	Protein HOTHEAD	NA	NA	10.8934	5.69351	11.0237	11.8227	20.2009	7.54507	5.8485	37.3154	66.2851	1	156
Sh.c91786_g1_i2.16139	FALSE	NA	Migut.H00107	AT5G14700	.	NAD(P)-binding Rossmann-fold superfamily protein	.	NA	NA	2.45832	5.62334	10.1848	14.7056	7.04767	4.3906	7.9313	3.55064	23.1556	NA	NA
Sh.c91832_g2_i1.21350	TRUE	0.99	Migut.M00639	AT1G04980	.	.	Polyphenol oxidase II, chloroplastic	GO:0055114	oxidation-reduction process	29.9176	143.292	168.506	159.451	101.314	25.0091	73.357	1.04663	1.23355	3	169
Sh.c91846_g1_i3.16147	TRUE	0.847	Migut.N01387	AT4G16155	LPD1,ptlpd1	lipoamide dehydrogenase 1	Dihydrolipoyl dehydrogenase 2, chloroplastic	GO:0055114	oxidation-reduction process	8.44882	13.9684	12.7072	12.3237	18.8663	13.3722	12.0283	22.8136	18.246	2	170
Sh.c91846_g1_i5.33285	TRUE	NA	Migut.N01387	AT4G16155	LPD1,ptlpd1	lipoamide dehydrogenase 1	Dihydrolipoyl dehydrogenase 2, chloroplastic	NA	NA	3.8839	6.13929	4.40496	5.14748	7.96781	4.10747	9.59367	4.81448	6.80558	1	20
Sh.c92073_g2_i1.16194	FALSE	NA	Migut.F01177	AT4G25240	SKS1	SKU5 similar 1	Monocopper oxidase-like protein SKS1	NA	NA	12.2435	32.7611	19.855	19.8113	6.77059	2.35652	7.83491	4.19303	4.3566	3	153
Sh.c92104_g3_i2.24429	TRUE	0.851	Migut.M00361	AT4G03280	PETC,PGR1	photosynthetic electron transfer C	Cytochrome b6-f complex iron-sulfur subunit, chloroplastic	GO:0055114	oxidation-reduction process	8.96048	18.5026	28.0888	24.1939	16.68	21.6877	14.9653	366.882	90.5587	3	184
Sh.c92152_g1_i1.16210	FALSE	NA	Migut.C00648	AT5G25900	ATKO1,CYP701A3,GA3	GA requiring 3	Ent-kaurene oxidase, chloroplastic	NA	NA	22.7856	23.5991	23.6777	31.1959	41.5458	37.4247	48.5212	13.2188	11.5077	1	67
Sh.c9236_g1_i1.9792	FALSE	NA	Migut.M01877	AT1G30380	PSAK	photosystem I subunit K	Photosystem I reaction center subunit psaK, chloroplastic	NA	NA	0	0	0	0	3.96615	17.2669	4.69085	854.705	299.857	3	185
Sh.c924_g1_i1.41	TRUE	0.982	Migut.D00816	AT2G30490	ATC4H,C4H,CYP73A5,REF3	cinnamate-4-hydroxylase	Trans-cinnamate 4-monooxygenase	GO:0055114	oxidation-reduction process	90.0301	194.981	349.689	383.876	176.452	95.0408	157.919	56.2707	133.82	3	161
Sh.c92412_g4_i2.16276	FALSE	NA	Migut.H01664	AT1G16300	GAPCP-2	glyceraldehyde-3-phosphate dehydrogenase of plastid 2	Glyceraldehyde-3-phosphate dehydrogenase GAPCP2, chloroplastic	NA	NA	66.7552	90.6424	59.6093	58.62	71.6045	57.689	64.9624	24.7565	93.5121	NA	NA
Sh.c92544_g9_i1.26288	TRUE	0.892	Migut.G00021	AT3G17240	mtLPD1	mitochondrial lipoamide dehydrogenase 1	Dihydrolipoyl dehydrogenase 2, mitochondrial	GO:0055114	oxidation-reduction process	0.635346	2.80941	1.27582	0.0622806	0.149815	0.499558	0.350765	0.11116	0.156627	2	90
Sh.c92705_g2_i1.23385	TRUE	NA	Migut.E00247	AT2G26710	BAS1,CYP72B1,CYP734A1	Cytochrome P450 superfamily protein	Cytochrome P450 CYP749A22	NA	NA	0.152784	0.19994	0.910456	2.00643	0.700163	1.06224	8.81381	0.172364	0	2	87
Sh.c92749_g1_i2.19152	TRUE	0.871	Migut.N03357	AT1G72190	.	D-isomer specific 2-hydroxyacid dehydrogenase family protein	.	GO:0055114	oxidation-reduction process	48.0614	46.7718	32.5192	33.8817	49.9375	71.9408	78.7093	60.3317	38.8492	1	22
Sh.c92755_g5_i4.16339	TRUE	0.934	Migut.G01174	AT2G43710	FAB2,SSI2	Plant stearoyl-acyl-carrier-protein desaturase family protein	Stearoyl-[acyl-carrier-protein] 9-desaturase, chloroplastic	GO:0055114	oxidation-reduction process	9.23547	10.4874	10.2646	12.2331	15.297	11.4093	15.5444	44.2583	21.838	3	181
Sh.c92870_g1_i1.20479	TRUE	NA	Migut.M01917	AT1G30760	.	FAD-binding Berberine family protein	Cannabidiolic acid synthase	NA	NA	3.42833	22.6601	8.79828	30.5574	13.0446	20.6924	11.0176	0.0958993	0.43537	3	145
Sh.c92947_g1_i1.16386	FALSE	NA	Migut.N00269	AT5G43330	.	Lactate/malate dehydrogenase family protein	Malate dehydrogenase	NA	NA	385.387	1819.69	1240.83	791.135	1126.14	992.55	1247.31	835.283	626.545	NA	NA
Sh.c92947_g1_i2.21206	FALSE	NA	Migut.N00269	AT5G43330	.	Lactate/malate dehydrogenase family protein	Malate dehydrogenase	NA	NA	207.062	661.908	372.85	277.115	314.644	257.205	298.337	357.556	216.165	1	58
Sh.c92969_g2_i3.26507	TRUE	0.881	Migut.F00069	AT3G48520	CYP94B3	cytochrome P450, family 94, subfamily B, polypeptide 3	Cytochrome P450 94B3	GO:0055114	oxidation-reduction process	3.58714	3.62319	9.13082	8.65195	5.83241	3.31726	2.72454	0.606519	2.36314	3	168
Sh.c93040_g1_i4.33511	FALSE	NA	Migut.F02116	.	PHS1	cytidine/deoxycytidylate deaminase family protein	.	NA	NA	3.80498	0.74677	2.71067	3.08605	1.9648	1.43391	1.81285	6.84109	4.64831	1	153
Sh.c93041_g1_i1.30881	TRUE	0.999	Migut.L01132	AT1G68850	.	Peroxidase superfamily protein	Peroxidase 11	GO:0055114	oxidation-reduction process	0	0	51.8953	37.3388	1.74451	0.223978	6.18889	0	0	3	158
Sh.c93081_g3_i3.21096	TRUE	0.974	Migut.M01839	AT4G27270	FQR1	flavodoxin-like quinone reductase 1	Probable NAD(P)H dehydrogenase (quinone) FQR1-like 1	GO:0055114	oxidation-reduction process	13.1302	44.6611	75.4909	72.2566	46.6534	32.9143	42.7668	20.7061	13.2995	3	159
Sh.c93231_g1_i1.23175	TRUE	0.959	Migut.B00622	AT2G41480	.	Peroxidase superfamily protein	Peroxidase N1	GO:0055114	oxidation-reduction process	0.0404345	0.278974	12.6301	135.074	16.8523	1.23321	3.35354	0	0.236102	4	172
Sh.c93246_g1_i3.24531	TRUE	0.897	Migut.F00551	AT5G51100	FSD2	Fe superoxide dismutase 2	Superoxide dismutase [Fe] 2, chloroplastic	GO:0055114	oxidation-reduction process	2.80963	2.03348	1.63054	1.86397	3.9745	2.64501	4.47153	16.8027	3.63467	3	179
Sh.c93432_g2_i2.16488	TRUE	0.925	Migut.D00557	AT3G45140	ATLOX2,LOX2	lipoxygenase 2	Linoleate 13S-lipoxygenase 2-1, chloroplastic	GO:0055114	oxidation-reduction process	3.23675	13.8493	26.8598	45.4394	21.4755	30.0879	30.3459	285.679	28.7644	3	183
Sh.c93432_g2_i3.21132	FALSE	NA	Migut.D00557	AT3G45140	ATLOX2,LOX2	lipoxygenase 2	Linoleate 13S-lipoxygenase 2-1, chloroplastic	NA	NA	2.95218	16.7981	37.236	56.1139	23.6798	29.5928	34.8795	78.5665	9.17788	1	111
Sh.c93487_g1_i2.24071	FALSE	NA	Migut.D00722	AT2G27150	AAO3,AOdelta,At-AO3,AtAAO3	abscisic aldehyde oxidase 3	Abscisic-aldehyde oxidase	NA	NA	8.66235	3.35808	2.98133	1.82469	4.22858	10.8619	3.42477	70.7852	228.21	NA	NA
Sh.c93545_g1_i1.19226	TRUE	0.881	Migut.D00053	AT1G02400	ATGA2OX4,ATGA2OX6,DTA1,GA2OX6	gibberellin 2-oxidase 6	Gibberellin 2-beta-dioxygenase 2	GO:0055114	oxidation-reduction process	3.63078	1.23009	4.01765	2.85061	2.2761	2.75865	3.04783	0.223156	0.57725	2	68
Sh.c93578_g1_i1.16517	TRUE	0.928	Migut.G00458	AT1G06650	.	2-oxoglutarate (2OG) and Fe(II)-dependent oxygenase superfamily protein	1-aminocyclopropane-1-carboxylate oxidase homolog 3	GO:0055114	oxidation-reduction process	7.81518	11.9375	10.3742	14.6455	12.6151	3.92744	4.59355	0	0.071097	4	184
Sh.c93691_g1_i1.28064	FALSE	NA	Migut.L02026	AT3G08950	.	electron transport SCO1/SenC family protein	Protein SCO1 homolog 1, mitochondrial	NA	NA	5.24598	14.0916	7.27808	4.38637	7.84887	12.3655	20.8531	7.19559	6.54858	NA	NA
Sh.c93691_g2_i3.22641	FALSE	NA	.	.	.	.	.	NA	NA	5.3945	1.44992	1.87087	2.49844	2.43497	4.15236	1.85883	2.26465	1.57203	NA	NA
Sh.c93753_g2_i1.16555	FALSE	NA	Migut.L00852	AT2G17480	ATMLO10,MLO10	Seven transmembrane MLO family protein	MLO-like protein 8	NA	NA	34.7884	33.6396	45.1495	59.951	45.5713	76.3526	48.9137	18.6534	28.9014	1	76
Sh.c93913_g1_i1.16587	FALSE	NA	Migut.K00174	AT3G56940	ACSF,CHL27,CRD1	dicarboxylate diiron protein, putative (Crd1)	Magnesium-protoporphyrin IX monomethyl ester [oxidative] cyclase, chloroplastic	NA	NA	3.18308	5.22934	3.66756	5.93686	14.3692	11.3818	7.54104	149.825	59.7104	3	183
Sh.c94074_g2_i4.26623	TRUE	0.88	Migut.M00332	AT4G28220	NDB1	NAD(P)H dehydrogenase B1	External alternative NAD(P)H-ubiquinone oxidoreductase B1, mitochondrial	GO:0055114	oxidation-reduction process	13.4589	7.86918	8.15217	6.09836	16.2134	13.8107	16.4126	17.7686	7.45669	1	99
Sh.c94100_g1_i1.16634	TRUE	0.984	Migut.I00742	AT1G49390	.	2-oxoglutarate (2OG) and Fe(II)-dependent oxygenase superfamily protein	Flavonol synthase/flavanone 3-hydroxylase	GO:0055114	oxidation-reduction process	70.3675	47.3011	25.0357	16.4496	11.3669	15.3215	5.34162	3.54789	7.37804	2	102
Sh.c94110_g1_i1.19259	FALSE	NA	Migut.J01681	AT3G10230	LYC	lycopene cyclase	Lycopene beta cyclase, chloroplastic/chromoplastic	NA	NA	6.37222	4.69685	5.74138	6.17226	6.73168	9.67352	7.6494	20.0721	12.8716	2	169
Sh.c94191_g9_i2.33763	FALSE	NA	Migut.N02987	AT1G76450	.	Photosystem II reaction center PsbP family protein	PsbP domain-containing protein 3, chloroplastic	NA	NA	1.85014	1.62238	1.00077	2.28554	3.51796	3.5346	3.58879	29.5399	6.41076	3	187
Sh.c94401_g2_i1.16697	TRUE	0.949	Migut.H00715	AT4G31940	CYP82C2	cytochrome P450, family 82, subfamily C, polypeptide 2	Cytochrome P450 82A3	GO:0055114	oxidation-reduction process	0.196916	0.256442	0.32907	0.704167	0.860512	0.245409	1.8341	95.0164	21.3138	3	188
Sh.c94408_g3_i1.16699	FALSE	NA	Migut.M01264	AT4G05180	PSBQ,PSBQ-1,PSBQA	photosystem II subunit QA	Oxygen-evolving enhancer protein 3-2, chloroplastic	NA	NA	1.72881	10.9197	8.66118	9.81709	9.20753	23.8874	6.23189	290.404	97.5449	3	183
Sh.c94420_g1_i7.16702	TRUE	NA	Migut.N03020	AT3G11980	FAR2,MS2	Jojoba acyl CoA reductase-related male sterility protein	Fatty acyl-CoA reductase 2	NA	NA	2.06322	0.633279	0.845469	1.04312	2.70228	2.79319	2.61275	60.1481	20.0897	3	187
Sh.c94421_g3_i1.26274	TRUE	0.995	Migut.A00315	.	CYP71B34	cytochrome P450, family 71, subfamily B, polypeptide 34	5-epiaristolochene 1,3-dihydroxylase	GO:0055114	oxidation-reduction process	7.40697	33.6666	68.1635	84.7344	29.4301	4.3	18.5335	0	0.0830571	3	173
Sh.c94571_g1_i2.28222	TRUE	0.972	Migut.H00307	AT2G22780	PMDH1	peroxisomal NAD-malate dehydrogenase 1	Malate dehydrogenase, glyoxysomal	GO:0055114	oxidation-reduction process	80.4708	84.671	61.1	49.1122	10.705	8.55194	4.269	5.40325	9.29854	3	100
Sh.c94588_g8_i2.16758	TRUE	0.871	Migut.N01624	AT4G00110	GAE3	UDP-D-glucuronate 4-epimerase 3	UDP-glucuronate 4-epimerase 3	GO:0055114	oxidation-reduction process	3.65428	14.0708	9.97906	6.64809	5.28528	5.31712	6.15711	16.9577	10.7812	2	148
Sh.c94720_g1_i1.16787	FALSE	NA	Migut.A00826	AT4G12300	CYP706A4	cytochrome P450, family 706, subfamily A, polypeptide 4	Flavonoid 3'-monooxygenase	NA	NA	0.353303	0.132846	1.30313	1.49038	0.345172	2.75393	12.6432	27.4192	15.0022	1	163
Sh.c94860_g1_i1.26318	FALSE	NA	Migut.H02442	AT4G39490	CYP96A10	cytochrome P450, family 96, subfamily A, polypeptide 10	Alkane hydroxylase MAH1	NA	NA	0.490413	3.29331	1.07876	0.322271	0.261038	0.704413	1.53642	1.11067	15.6698	NA	NA
Sh.c94930_g1_i3.16844	FALSE	NA	Migut.L01746	AT3G52970	CYP76G1	cytochrome P450, family 76, subfamily G, polypeptide 1	Cytochrome P450 76A2	NA	NA	16.7903	7.23202	10.5841	6.31705	4.596	6.74473	3.65455	3.5376	26.1069	1	17
Sh.c94930_g1_i5.26088	FALSE	NA	Migut.L01746	AT3G52970	CYP76G1	cytochrome P450, family 76, subfamily G, polypeptide 1	Cytochrome P450 76A2	NA	NA	44.7176	19.1113	20.3316	16.5219	22.0322	27.5757	26.7954	8.79482	16.2374	2	43
Sh.c94942_g2_i1.16850	TRUE	0.988	Migut.M00902	AT1G30040	ATGA2OX2,GA2OX2	gibberellin 2-oxidase	Gibberellin 2-beta-dioxygenase 2	GO:0055114	oxidation-reduction process	32.4181	7.80622	6.69732	3.86297	1.40041	1.37931	5.9119	0	0.118489	1	101
Sh.c94945_g1_i2.26021	TRUE	0.939	Migut.H00494	AT4G31970	CYP82C4	cytochrome P450, family 82, subfamily C, polypeptide 4	Cytochrome P450 82C2	GO:0055114	oxidation-reduction process	2.09987	24.1952	30.1431	55.4456	16.546	24.0514	27.7548	0	0.416005	3	169
Sh.c95033_g4_i1.16877	TRUE	0.948	Migut.K00888	AT4G37990	ATCAD8,CAD-B2,ELI3,ELI3-2	elicitor-activated gene 3-2	Geraniol dehydrogenase 1	GO:0055114	oxidation-reduction process	291.572	627.485	234.234	179.373	114.703	209.032	164.2	0	12.4686	2	114
Sh.c95033_g7_i1.16879	TRUE	0.836	Migut.K00888	AT4G37990	ATCAD8,CAD-B2,ELI3,ELI3-2	elicitor-activated gene 3-2	Geraniol dehydrogenase 1	GO:0055114	oxidation-reduction process	328.538	209.149	129.934	129.411	185.725	288.699	192.211	18.0394	51.7623	2	48
Sh.c95331_g7_i7.20137	TRUE	0.953	Migut.D00219	AT3G62830	ATUXS2,AUD1,UXS2	NAD(P)-binding Rossmann-fold superfamily protein	UDP-glucuronic acid decarboxylase 2	GO:0055114	oxidation-reduction process	21.3267	20.7521	17.0047	17.9865	11.5427	6.44623	10.6438	1.8941	8.25439	3	117
Sh.c9540_g1_i1.11572	TRUE	NA	Migut.M01050	ATCG01240	.	.	30S ribosomal protein S7, plastid	NA	NA	22.4828	17.4895	16.0454	15.0649	24.4454	31.9959	25.3081	54.3616	23.2467	1	144
Sh.c95440_g1_i1.19343	FALSE	NA	Migut.G00382	AT4G14716	ATARD2	RmlC-like cupins superfamily protein	1,2-dihydroxy-3-keto-5-methylthiopentene dioxygenase 3	NA	NA	100.959	309.592	254.134	235.012	240.146	227.996	200.893	174.008	316.676	NA	NA
Sh.c9549_g1_i1.12333	FALSE	NA	Migut.H00463	AT1G49570	.	Peroxidase superfamily protein	Peroxidase 10	NA	NA	0	0	4.51454	11.9258	49.6754	297.195	87.7458	8.24334	11.2552	NA	NA
Sh.c95775_g1_i6.20820	TRUE	0.87	Migut.M00203	AT3G14660	CYP72A15	cytochrome P450, family 72, subfamily A, polypeptide 15	Cytochrome P450 CYP72A219	GO:0055114	oxidation-reduction process	15.6762	24.3599	16.33	17.0777	13.0592	22.7697	18.651	7.07511	14.9093	2	60
Sh.c95819_g8_i1.22964	TRUE	NA	.	ATCG00540	.	.	Cytochrome f	NA	NA	2.45921	0	2.60994	0.320216	1.2473	4.9915	1.35028	66.3135	3.36821	3	185
Sh.c95844_g1_i1.21585	TRUE	0.994	Migut.C00750	AT1G75280	.	NmrA-like negative transcriptional regulator family protein	Isoflavone reductase-like protein	GO:0055114	oxidation-reduction process	122.768	120.211	86.6643	59.1892	40.0671	45.2383	60.1427	13.5062	19.1402	2	96
Sh.c95851_g1_i1.17057	FALSE	NA	Migut.M00203	AT3G14690	CYP72A15	cytochrome P450, family 72, subfamily A, polypeptide 15	Cytochrome P450 CYP72A219	NA	NA	1.20534	1.86293	1.92343	2.61526	0.914469	5.6164	5.03783	0	0.942708	1	56
Sh.c95884_g3_i2.34170	TRUE	0.884	Migut.M00267	AT2G42670	.	Protein of unknown function (DUF1637)	Plant cysteine oxidase 4	GO:0055114	oxidation-reduction process	6.71594	9.73134	8.40171	6.51767	7.01798	10.857	5.2127	4.60186	5.75905	1	55
Sh.c95919_g4_i2.19384	TRUE	0.895	Migut.M00619	ATCG00580	.	photosystem II reaction center protein E	Cytochrome b559 subunit alpha	GO:0015979	photosynthesis	0.228828	1.99792	1.22262	0.0745959	0.173489	0.763831	0	5.88844	0.691656	1	130
Sh.c95976_g2_i2.26785	TRUE	0.995	Migut.C00166	AT5G09360	ATLAC15,LAC15,TT10	Laccase/Diphenol oxidase family protein	Laccase-14	GO:0055114	oxidation-reduction process	0.418152	20.0219	97.3292	116.982	29.6998	1.30295	6.82025	0	0	3	171
Sh.c95993_g13_i3.24773	TRUE	NA	.	ATCG00670	.	.	ATP-dependent Clp protease proteolytic subunit	NA	NA	86.0923	32.9404	42.9357	54.5613	38.8016	25.0611	18.8691	824.323	24.0554	3	185
Sh.c96227_g2_i3.28137	TRUE	0.952	Migut.H00897	AT5G39890	.	Protein of unknown function (DUF1637)	Plant cysteine oxidase 2	GO:0055114	oxidation-reduction process	7.69672	7.99998	12.2467	12.7793	9.19933	8.24825	9.87473	2.15268	0.83906	4	188
Sh.c96332_g1_i1.34294	TRUE	0.945	Migut.F00293	AT4G25700	B1,BCH1,BETA-OHASE 1,chy1	beta-hydroxylase 1	Beta-carotene 3-hydroxylase 1, chloroplastic	GO:0055114	oxidation-reduction process	11.041	7.28524	5.43705	3.86699	2.45485	2.03545	4.4579	1.98473	3.87946	1	70
Sh.c96346_g2_i1.19409	FALSE	NA	Migut.I00183	AT3G47520	MDH	malate dehydrogenase	Malate dehydrogenase, chloroplastic	NA	NA	95.4167	67.1664	53.8823	74.5426	90.0882	55.3677	58.4862	127.058	124.044	NA	NA
Sh.c96365_g1_i2.17172	TRUE	NA	Migut.H01313	AT5G44400	EDA28,MEE23	FAD-binding Berberine family protein	Tetrahydrocannabinolic acid synthase	NA	NA	2.06812	7.77427	10.0515	11.6859	27.8673	1.13623	18.3963	0.0878298	0.0417585	3	91
Sh.c96510_g5_i3.28587	FALSE	NA	.	.	.	.	.	NA	NA	17.422	6.96569	6.15323	8.90683	15.7414	22.0667	21.7175	12.2536	5.40371	1	29
Sh.c96536_g1_i2.26534	TRUE	0.931	Migut.N00760	AT5G01040	LAC3	laccase 3	Laccase-8	GO:0055114	oxidation-reduction process	1.33032	0.57343	3.35494	7.54721	2.14138	0.797447	1.15692	0	0	3	152
Sh.c96550_g1_i4.21123	TRUE	0.947	Migut.N00695	AT4G02600	ATMLO1,MLO1	Seven transmembrane MLO family protein	MLO-like protein 1	GO:0006952	defense response	15.6323	44.603	37.0771	51.591	30.9421	30.8582	35.2165	10.3921	14.471	3	189
Sh.c96572_g3_i2.22594	TRUE	0.906	Migut.B01376	AT2G28270	.	Cysteine/Histidine-rich C1 domain family protein	.	GO:0055114	oxidation-reduction process	0.341093	4.88131	5.35812	5.63189	0.569534	0.429202	0.767063	0.312059	1.18442	2	154
Sh.c96581_g2_i1.17233	FALSE	NA	Migut.M00044	AT5G35790	G6PD1	glucose-6-phosphate dehydrogenase 1	Glucose-6-phosphate 1-dehydrogenase, chloroplastic	NA	NA	0.361765	0.365005	1.00985	0.622953	2.22682	2.5719	1.35653	21.9279	12.2445	2	178
Sh.c96610_g1_i1.34376	TRUE	0.904	Migut.B00335	AT1G49670	NQR	ARP protein (REF)	Zinc-binding alcohol dehydrogenase domain-containing protein 2	GO:0055114	oxidation-reduction process	13.9407	15.1368	13.4394	9.20484	6.53328	11.3204	9.47522	3.86254	7.04112	2	93
Sh.c96621_g4_i3.19837	TRUE	NA	Migut.A01046	AT2G35660	CTF2A	FAD/NAD(P)-binding oxidoreductase family protein	.	NA	NA	5.10044	5.67584	7.50235	8.84915	6.66751	5.23799	7.33632	10.2002	12.9856	1	151
Sh.c96621_g4_i5.19431	TRUE	NA	Migut.A01046	AT2G35660	CTF2A	FAD/NAD(P)-binding oxidoreductase family protein	.	NA	NA	3.42432	3.11267	3.94542	6.53034	5.19613	4.38073	3.85159	6.44496	6.4678	1	125
Sh.c96621_g4_i7.34382	TRUE	0.916	Migut.A01046	AT2G35660	CTF2A	FAD/NAD(P)-binding oxidoreductase family protein	.	GO:0016117	carotenoid biosynthetic process	1.38728	0.830216	1.62436	2.64713	3.98383	2.05749	3.85121	10.069	8.44458	2	172
Sh.c96643_g3_i2.21092	TRUE	0.963	Migut.D00816	AT2G30490	ATC4H,C4H,CYP73A5,REF3	cinnamate-4-hydroxylase	Trans-cinnamate 4-monooxygenase	GO:0055114	oxidation-reduction process	59.3036	73.9444	143.242	220.832	92.1207	56.191	80.6052	19.3962	72.7689	3	155
Sh.c96650_g9_i4.17257	TRUE	NA	Migut.H01272	AT1G06680	OE23,OEE2,PSBP-1,PSII-P	photosystem II subunit P-1	Oxygen-evolving enhancer protein 2-1, chloroplastic	NA	NA	1.3201	18.0868	21.3914	17.8875	16.6831	24.5583	9.94612	489.192	259.131	2	176
Sh.c96686_g3_i9.20607	TRUE	0.946	Migut.J01662	AT5G04140	FD-GOGAT,GLS1,GLU1,GLUS	glutamate synthase 1	Ferredoxin-dependent glutamate synthase, chloroplastic	GO:0055114	oxidation-reduction process	17.238	15.6572	29.2423	37.8388	38.8593	30.8084	33.938	85.8017	41.1917	2	174
Sh.c96795_g6_i2.30879	TRUE	0.997	Migut.M00400	AT1G05240	.	Peroxidase superfamily protein	Peroxidase 2	GO:0055114	oxidation-reduction process	4.18855	40.1404	55.7105	97.8551	14.6694	7.10203	12.3006	0.99875	2.6934	3	173
Sh.c96872_g5_i1.17318	TRUE	NA	Migut.F01471	ATCG01240	.	Ribosomal protein S7p/S5e family protein	30S ribosomal protein S7, plastid	NA	NA	1.03554	1.34856	1.40281	1.27367	1.5849	2.08943	1.51768	326.644	2.94756	3	191
Sh.c96909_g3_i1.21228	TRUE	0.964	Migut.N01857	AT5G65750	.	2-oxoglutarate dehydrogenase, E1 component	2-oxoglutarate dehydrogenase, mitochondrial	GO:0055114	oxidation-reduction process	82.7652	72.6612	57.3617	49.5855	51.2984	43.861	49.8108	40.2055	47.6185	2	83
Sh.c96953_g4_i2.25747	FALSE	NA	Migut.C01118	AT1G77490	TAPX	thylakoidal ascorbate peroxidase	L-ascorbate peroxidase T, chloroplastic	NA	NA	20.0064	51.8452	38.0177	39.4042	48.7783	47.2888	52.871	89.3227	52.4168	2	165
Sh.c97001_g2_i2.22254	TRUE	NA	Migut.N02499	AT4G33790	CER4,FAR3,G7	Jojoba acyl CoA reductase-related male sterility protein	Fatty acyl-CoA reductase 3	NA	NA	0.107983	0	0.0904576	0	0.296913	2.75836	0	8.56785	5.1128	1	172
Sh.c97073_g1_i3.17369	FALSE	NA	Migut.I01151	AT1G17745	PGDH	D-3-phosphoglycerate dehydrogenase	D-3-phosphoglycerate dehydrogenase 2, chloroplastic	NA	NA	49.7571	35.0577	27.9642	27.5439	21.8619	18.1446	21.7825	33.7932	63.235	NA	NA
Sh.c97172_g2_i1.24704	TRUE	0.933	Migut.B01073	AT3G04870	PDE181,SPC1,ZDS	zeta-carotene desaturase	Zeta-carotene desaturase, chloroplastic/chromoplastic	GO:0055114	oxidation-reduction process	17.5028	22.3225	19.5154	21.5566	14.0214	6.63748	10.6502	5.07805	6.30879	3	181
Sh.c97199_g4_i4.31054	TRUE	0.853	Migut.D00873	.	ATSMO2,SMO2-1	sterol 4-alpha-methyl-oxidase 2-1	.	GO:0055114	oxidation-reduction process	7.99761	15.309	12.9119	8.66675	16.356	8.49356	12.2544	15.0866	12.4091	2	28
Sh.c97279_g5_i1.17422	TRUE	NA	Migut.H01313	AT1G30760	EDA28,MEE23	FAD-binding Berberine family protein	Flavin-dependent oxidoreductase FOX1	NA	NA	0.0398098	0.397098	1.00272	0.455787	6.78438	5.40135	10.3418	2.3024	1.24416	NA	NA
Sh.c97357_g5_i1.19486	FALSE	NA	Migut.K00403	AT5G20400	.	2-oxoglutarate (2OG) and Fe(II)-dependent oxygenase superfamily protein	Protein SRG1	NA	NA	34.1548	141.385	91.4597	55.7153	48.978	37.5275	49.669	14.2462	10.7446	4	181
Sh.c97488_g4_i2.34616	TRUE	0.884	Migut.L00432	AT5G65840	.	Thioredoxin superfamily protein	.	GO:0055114	oxidation-reduction process	18.6095	6.42954	8.20845	9.13164	13.7575	14.2745	19.0623	14.5193	11.878	1	23
Sh.c97615_g1_i4.23425	TRUE	NA	Migut.N03006	AT2G44160	MTHFR2	methylenetetrahydrofolate reductase 2	Probable methylenetetrahydrofolate reductase	NA	NA	21.8217	30.9189	26.9781	31.6212	21.7858	17.9051	23.4876	45.9319	40.6141	2	154
Sh.c97624_g3_i9.28805	TRUE	0.888	Migut.H00702	AT5G64040	PSAN	photosystem I reaction center subunit PSI-N, chloroplast, putative / PSI-N, putative (PSAN)	Photosystem I reaction center subunit N, chloroplastic	GO:0015979	photosynthesis	1.23471	2.76797	2.97675	3.31288	4.39112	5.13728	2.10479	108.545	18.1257	3	190
Sh.c97680_g1_i1.26475	TRUE	0.95	Migut.B01374	AT2G27660	.	Cysteine/Histidine-rich C1 domain family protein	.	GO:0055114	oxidation-reduction process	0.532848	66.243	176.552	116.397	34.1294	11.5166	11.0458	0.172532	0.511884	3	167
Sh.c97689_g1_i1.17502	FALSE	NA	Migut.I01086	AT1G17420	.	PLAT/LH2 domain-containing lipoxygenase family protein	Linoleate 13S-lipoxygenase 3-1, chloroplastic	NA	NA	10.6025	32.0712	37.8346	28.4284	16.301	15.8286	10.4175	1.27404	3.70749	3	177
Sh.c97831_g3_i1.20378	TRUE	0.938	Migut.H02079	AT1G30040	ATGA2OX2,GA2OX2	gibberellin 2-oxidase	Gibberellin 2-beta-dioxygenase 1	GO:0055114	oxidation-reduction process	12.565	12.191	8.25441	5.80872	2.86923	1.89267	0.219632	1.37126	4.98698	1	82
Sh.c97865_g2_i1.17542	TRUE	NA	Migut.B01629	AT2G45400	BEN1	NAD(P)-binding Rossmann-fold superfamily protein	Vestitone reductase	NA	NA	0.259214	0.555923	2.9448	8.58196	12.6939	18.4021	22.0834	107.552	65.8737	1	175
Sh.c9789_g1_i1.10343	TRUE	0.857	Migut.D01186	AT4G25080	CHLM	magnesium-protoporphyrin IX methyltransferase	Magnesium protoporphyrin IX methyltransferase, chloroplastic	GO:0015979	photosynthesis	1.92158	5.8987	7.15184	7.32511	10.1904	8.6773	3.53795	158.577	38.7702	3	190
Sh.c9802_g1_i1.12342	TRUE	0.993	Migut.E00455	AT1G14540	ShPRX2	Peroxidase superfamily protein	Lignin-forming anionic peroxidase	GO:0055114	oxidation-reduction process	5.22732	8.08743	61.2612	76.444	15.3018	6.02303	8.06223	6.84555	4.4184	4	162
Sh.c98129_g2_i2.21975	TRUE	0.939	Migut.K00457	AT3G24503	ALDH1A,ALDH2C4,REF1	aldehyde dehydrogenase 2C4	Aldehyde dehydrogenase family 2 member C4	GO:0055114	oxidation-reduction process	31.5649	35.1923	48.3351	53.0906	43.7525	38.0823	32.1055	6.4678	13.1487	4	186
Sh.c9815_g1_i1.7301	FALSE	NA	Migut.F00846	AT3G44190	.	FAD/NAD(P)-binding oxidoreductase family protein	Apoptosis-inducing factor homolog A	NA	NA	50.9752	129.601	104.829	128.296	68.0299	29.1283	67.8782	27.0661	54.1039	2	164
Sh.c9817_g1_i1.12343	TRUE	0.994	Migut.E00451	AT1G14550	ShPRX1	Peroxidase superfamily protein	Lignin-forming anionic peroxidase	GO:0055114	oxidation-reduction process	0	112.485	299.056	362.322	129.472	19.548	33.0783	0	0	3	170
Sh.c98325_g3_i1.17645	TRUE	NA	Migut.F01059	AT2G34430	AB140,CAB1,CAB140,LHCB1.3	chlorophyll A/B binding protein 1	Chlorophyll a-b binding protein of LHCII type I, chloroplastic (Fragment)	NA	NA	3.07864	1.2107	3.71371	18.0916	107.218	168.806	51.6262	3830.66	968.385	3	188
Sh.c98385_g1_i2.21231	TRUE	0.858	Migut.L01746	AT3G52970	CYP76G1	cytochrome P450, family 76, subfamily G, polypeptide 1	Cytochrome P450 76A2	GO:0055114	oxidation-reduction process	8.70389	8.27111	6.95195	6.82346	7.0451	7.31942	5.44507	3.46396	5.1181	2	95
Sh.c98385_g1_i5.17660	TRUE	0.852	Migut.L01746	AT3G52970	CYP76G1	cytochrome P450, family 76, subfamily G, polypeptide 1	Cytochrome P450 76A2	GO:0055114	oxidation-reduction process	3.03577	7.1188	6.11081	5.12148	5.02188	7.31937	4.48118	2.09698	2.94404	2	109
Sh.c98455_g1_i1.25014	TRUE	0.948	Migut.D01428	ATCG00430	.	photosystem II reaction center protein G	NAD(P)H-quinone oxidoreductase subunit K, chloroplastic	GO:0055114	oxidation-reduction process	1.11952	0.923076	1.27216	0.543766	1.16305	1.20464	0.301958	19.6213	1.42166	3	189
Sh.c98456_g2_i5.28482	FALSE	NA	Migut.H02035	AT1G78510	SPS2	solanesyl diphosphate synthase 2	Solanesyl diphosphate synthase 1	NA	NA	3.06703	1.98587	3.10873	2.6801	2.45599	4.2245	3.97245	7.32252	7.24299	NA	NA
Sh.c98460_g1_i1.17681	FALSE	NA	Migut.H02431	AT5G09970	CYP78A7	cytochrome P450, family 78, subfamily A, polypeptide 7	Cytochrome P450 78A7	NA	NA	16.1435	8.60004	5.43797	2.55635	3.95909	1.69654	1.09034	5.42568	0.724877	1	64
Sh.c98499_g3_i4.26052	TRUE	0.949	Migut.F00411	AT1G69500	CYP704A2	cytochrome P450, family 704, subfamily A, polypeptide 2	Cytochrome P450 704C1	GO:0055114	oxidation-reduction process	10.6141	9.04862	8.12241	4.21557	5.06412	12.0435	5.89665	0	1.22276	2	52
Sh.c98593_g1_i1.34977	TRUE	0.927	Migut.F02116	AT3G47390	PHS1	cytidine/deoxycytidylate deaminase family protein	Riboflavin biosynthesis protein PYRR, chloroplastic	GO:0055114	oxidation-reduction process	3.77592	1.4402	2.19338	1.75397	2.32666	3.79106	3.94826	6.07844	2.02854	1	116
Sh.c98603_g1_i2.17705	TRUE	0.945	Migut.A00315	AT3G26330	CYP71B34	cytochrome P450, family 71, subfamily B, polypeptide 34	Cytochrome P450 71D13	GO:0055114	oxidation-reduction process	6.82766	19.4497	16.5736	20.2315	8.72003	2.8286	5.27323	0.0381163	0.773391	4	184
Sh.c98603_g1_i3.22198	TRUE	0.994	Migut.N00457	AT3G26330	CYP84A1,FAH1	ferulic acid 5-hydroxylase 1	Cytochrome P450 71D18	GO:0055114	oxidation-reduction process	5.20269	35.7129	50.4639	58.4162	31.4917	10.4606	34.361	0.193992	0	3	171
Sh.c98640_g2_i3.19554	FALSE	NA	Migut.B00263	AT1G12740	CYP87A2	cytochrome P450, family 87, subfamily A, polypeptide 2	Cytochrome P450 87A3	NA	NA	3.40508	4.59533	6.46093	6.90108	9.71571	5.91093	5.15031	5.08802	7.73157	2	33
Sh.c98700_g2_i4.17724	FALSE	NA	Migut.N03185	AT1G20270	.	2-oxoglutarate (2OG) and Fe(II)-dependent oxygenase superfamily protein	Probable prolyl 4-hydroxylase 3	NA	NA	0	0	0.823406	14.0197	32.2803	6.52893	113.684	0.105432	0.090218	1	54
Sh.c98752_g1_i1.22138	TRUE	NA	Migut.O00179	AT3G48280	CYP71A21	cytochrome P450, family 71, subfamily A, polypeptide 21	Cytochrome P450 71A25	NA	NA	1.66247	0.383449	0.366755	1.75562	0.848456	0.344465	0.320315	6.80955	8.25076	1	158
Sh.c98778_g1_i2.31415	TRUE	0.935	Migut.E00454	AT1G14550	.	Peroxidase superfamily protein	Lignin-forming anionic peroxidase	GO:0055114	oxidation-reduction process	0	2.96443	24.9396	18.0502	7.35931	1.28135	4.95337	0	0	3	160
Sh.c9880_g1_i1.12344	FALSE	NA	Migut.J00471	AT2G36690	.	2-oxoglutarate (2OG) and Fe(II)-dependent oxygenase superfamily protein	Protein DMR6-LIKE OXYGENASE 1	NA	NA	0.628651	1.03406	2.48748	9.73241	10.9333	21.4727	8.05268	0.077348	0.26678	1	73
Sh.c98939_g1_i1.17779	FALSE	NA	Migut.N00291	AT3G23530	.	Cyclopropane-fatty-acyl-phospholipid synthase	Tuberculostearic acid methyltransferase UfaA1	NA	NA	1.18711	4.98421	4.59157	17.8292	29.6524	17.9551	11.4534	0	0.82626	NA	NA
Sh.c99108_g3_i2.17805	FALSE	NA	Migut.K01193	AT3G48280	CYP71A22	cytochrome P450, family 71, subfamily A, polypeptide 22	Cytochrome P450 71A6 (Fragment)	NA	NA	0.0419627	0.672801	1.19139	0.888792	1.3279	6.67469	1.46683	26.823	21.7795	1	174
Sh.c99180_g7_i2.24186	FALSE	NA	Migut.E01289	AT1G12740	CYP87A2	cytochrome P450, family 87, subfamily A, polypeptide 2	Cytochrome P450 87A3	NA	NA	0.0545998	2.51674	3.62325	0.771384	0.108006	5.76573	1.87654	0.851218	0.111039	1	23
Sh.c99196_g5_i1.22872	TRUE	0.905	Migut.A00829	AT4G12290	.	Copper amine oxidase family protein	Primary amine oxidase	GO:0055114	oxidation-reduction process	17.5137	18.8977	23.7729	25.7262	15.1295	15.4051	13.2097	3.3736	9.63603	4	183
Sh.c99208_g1_i5.17830	FALSE	NA	Migut.K01193	AT3G48270	CYP71A22	cytochrome P450, family 71, subfamily A, polypeptide 22	Cytochrome P450 71A6 (Fragment)	NA	NA	1.09572	0.919676	1.81005	5.27095	3.25938	3.24755	5.09664	4.44311	11.6132	1	97
Sh.c99213_g1_i1.24209	TRUE	0.907	Migut.J01662	AT2G41220	FD-GOGAT,GLS1,GLU1,GLUS	glutamate synthase 1	Ferredoxin-dependent glutamate synthase 2, chloroplastic	GO:0055114	oxidation-reduction process	11.5402	6.88791	9.79346	8.77199	9.37553	10.3535	10.6082	34.4725	6.32422	3	152
Sh.c99605_g1_i5.21667	TRUE	0.875	Migut.D01248	ATCG01100	.	NAD(P)H dehydrogenase subunit H	NAD(P)H-quinone oxidoreductase subunit 1, chloroplastic	GO:0055114	oxidation-reduction process	2.28054	1.61749	1.50742	0.937433	1.08218	1.47457	1.32016	5.28414	1.08672	2	110
Sh.c99619_g6_i1.35326	TRUE	0.985	Migut.H00662	AT5G39410	.	Saccharopine dehydrogenase	Probable mitochondrial saccharopine dehydrogenase-like oxidoreductase At5g39410	GO:0055114	oxidation-reduction process	26.7675	26.6442	12.7088	7.57763	6.52535	7.08759	4.82066	3.93381	5.75676	2	103
Sh.c99660_g1_i4.22372	TRUE	0.925	Migut.N01323	AT1G68010	ATHPR1,HPR	hydroxypyruvate reductase	Glycerate dehydrogenase HPR, peroxisomal	GO:0055114	oxidation-reduction process	2.35332	3.93985	4.80002	3.0655	3.64219	2.53377	3.40073	74.4334	11.0334	3	190
Sh.c99723_g1_i3.35362	TRUE	0.92	Migut.N00257	.	.	2-oxoglutarate (2OG) and Fe(II)-dependent oxygenase superfamily protein	Deacetoxyvindoline 4-hydroxylase	GO:0055114	oxidation-reduction process	14.9969	16.6622	9.54494	4.98459	7.08276	8.22999	6.89089	1.24262	0	2	84
Sh.c99734_g5_i2.19605	FALSE	NA	Migut.N02610	AT3G45290	ATMLO3,MLO3	Seven transmembrane MLO family protein	MLO-like protein 3	NA	NA	3.32563	9.77223	18.9774	16.2529	15.6783	18.1842	15.7808	7.77818	12.2469	2	113
Sh.c99762_g1_i2.17940	TRUE	0.923	Migut.N02327	AT1G51410	.	NAD(P)-binding Rossmann-fold superfamily protein	Cinnamoyl-CoA reductase 1	GO:0055114	oxidation-reduction process	0	0	1.10604	1.3637	1.94742	2.06672	1.53243	49.0632	16.516	3	186
Sh.c99819_g3_i2.35395	TRUE	0.921	Migut.D00776	AT4G12800	PSAL	photosystem I subunit l	Photosystem I reaction center subunit XI, chloroplastic	GO:0015979	photosynthesis	7.96109	23.6285	16.4666	18.4862	6.82784	11.2115	2.9425	843.772	221.619	3	184
Sh.c9987_g1_i1.253	FALSE	NA	Migut.I00895	AT3G21360	.	2-oxoglutarate (2OG) and Fe(II)-dependent oxygenase superfamily protein	Clavaminate synthase-like protein At3g21360	NA	NA	15.9028	12.151	20.0998	17.4843	17.4086	27.9192	18.444	11.0036	16.6652	1	45
Sh.c999_g1_i1.14162	TRUE	1	Migut.L01836	AT3G11630	.	Thioredoxin superfamily protein	Peroxiredoxin-2	GO:0055114	oxidation-reduction process	0	0	0	6.84531	8.56926	0	2.43955	0	0	2	89
Sh.c99943_g5_i1.35442	TRUE	0.936	Migut.M01066	AT5G45930	CH-42,CH42,CHL11,CHLI-1,CHLI1	P-loop containing nucleoside triphosphate hydrolases superfamily protein	Magnesium-chelatase subunit ChlI, chloroplastic	GO:0015979	photosynthesis	3.11007	3.62634	3.17206	5.0147	9.46212	6.43861	3.64336	82.1209	23.6592	3	187

## Sheet: Triphysaria versicolor
Supplemental Dataset S2. Lists of transcripts used in coexpression network analysis. Transcript ID, functional annotations, expression levels, network connectivity and PhQ connectivity are provided for each species.
Tv.transcript	Tv.top500	GCC	Mimulus best hit	Arabidopsis best hit	Short name	Arabidopsis description	Uniprot description	GO.ID	GO.Term	Imbibed_seed	Roots_of_germinated_seedling_preHIF	Roots_of_germinated_seedling_postHIF	Haustoria_prevascular2	Haustoria_postvascular	Leaf_stem_host	Leaf_stem_nohost	Floral_bud_host	Floral_bud_nohost	Root_host	Root_nohost	PhQ_connected_degree	Network_degree
Tv.c100018_g1_i1.20778	TRUE	0.947	Migut.D00687	AT5G21105	.	Plant L-ascorbate oxidase	L-ascorbate oxidase	GO:0055114	oxidation-reduction process	3.15228	34.5687	53.8926	3.38552	15.234	35.1685	75.8378	70.8442	80.7036	92.2013	41.4567	2	86
Tv.c100142_g1_i1.33224	TRUE	0.785	Migut.K01420	AT5G40610	.	NAD-dependent glycerol-3-phosphate dehydrogenase family protein	Glycerol-3-phosphate dehydrogenase [NAD(+)]	GO:0055114	oxidation-reduction process	2.1785	15.7753	18.7185	12.5859	7.4951	3.87527	5.57901	10.4313	7.7471	3.90169	0.942555	4	56
Tv.c100271_g2_i1.33243	FALSE	NA	Migut.O00473	.	.	Cysteine/Histidine-rich C1 domain family protein	.	NA	NA	1.09005	33.0425	45.0973	10.988	21.5693	0.381973	0.370872	0	0	14.2727	87.102	1	92
Tv.c100274_g1_i1.21986	TRUE	0.967	Migut.H01014	AT2G20890	PSB29,THF1	photosystem II reaction center PSB29 protein	Protein THYLAKOID FORMATION1, chloroplastic	GO:0015979	photosynthesis	79.9995	92.2038	81.7382	30.6747	57.9947	333.972	355.714	145.754	187.773	23.1554	36.573	3	211
Tv.c100333_g1_i1.15629	FALSE	NA	Migut.F01207	AT5G07480	KUOX1	KAR-UP oxidoreductase 1	Protein DMR6-LIKE OXYGENASE 1	NA	NA	NA	NA	NA	NA	NA	NA	NA	NA	NA	NA	NA	NA	NA
Tv.c100635_g1_i1.20744	TRUE	0.912	Migut.I01151	AT1G17745	PGDH	D-3-phosphoglycerate dehydrogenase	D-3-phosphoglycerate dehydrogenase 2, chloroplastic	GO:0055114	oxidation-reduction process	15.8387	27.9654	31.9155	8.17148	15.9005	30.199	45.9751	64.1502	47.2849	33.3616	5.32295	4	212
Tv.c100644_g6_i1.33296	TRUE	NA	Migut.H01967	ATCG00720	.	photosystem II reaction center protein H	Cytochrome b6	NA	NA	36.2764	47.755	130.467	470.177	2496.19	0.824124	10.4807	0.651543	8.03552	0	0.955178	NA	NA
Tv.c100644_g6_i2.19114	TRUE	0.838	Migut.H01967	ATCG00710	.	photosystem II reaction center protein H	Photosystem II reaction center protein H	GO:0015979	photosynthesis	57.63	79.636	203.531	315.684	2855.12	0.68412	6.87283	1.11764	6.43525	0.739732	0.917923	NA	NA
Tv.c100852_g2_i1.21063	TRUE	NA	Migut.K01008	AT5G13110	G6PD2	glucose-6-phosphate dehydrogenase 2	Glucose-6-phosphate 1-dehydrogenase 2, chloroplastic	NA	NA	0	0	0	30.1494	95.5162	0	0	0	0	1.45308	0	1	79
Tv.c101054_g1_i1.15744	FALSE	NA	Migut.G00578	.	MLP423	MLP-like protein 423	Major allergen Pru ar 1	NA	NA	1.29333	193.459	185.215	1014.88	135.205	1.75003	0	0	0.324113	115.178	114.308	1	91
Tv.c101096_g1_i1.15750	TRUE	0.91	Migut.H02027	AT1G78570	ATRHM1,RHM1,ROL1	rhamnose biosynthesis 1	Trifunctional UDP-glucose 4,6-dehydratase/UDP-4-keto-6-deoxy-D-glucose 3,5-epimerase/UDP-4-keto-L-rhamnose-reductase RHM1	GO:0055114	oxidation-reduction process	30.7162	48.9368	57.1738	33.876	27.3795	62.7912	88.193	84.8264	107.649	61.8576	21.5001	3	211
Tv.c101511_g1_i2.19173	FALSE	NA	Migut.J00471	AT2G36690	.	2-oxoglutarate (2OG) and Fe(II)-dependent oxygenase superfamily protein	Protein DMR6-LIKE OXYGENASE 2	NA	NA	21.3809	12.1963	16.4553	6.74703	10.7949	3.61971	0.435178	1.15166	1.15674	56.1014	100.431	2	60
Tv.c101635_g1_i1.20545	FALSE	NA	Migut.F00399	AT4G25420	AT2301,ATGA20OX1,GA20OX1,GA5	2-oxoglutarate (2OG) and Fe(II)-dependent oxygenase superfamily protein	Gibberellin 20 oxidase 1	NA	NA	1628.62	4.00718	4.92101	0.918762	0	0.218442	0.750301	0.814874	2.05449	0.09582	1.28959	1	64
Tv.c101636_g1_i1.15865	FALSE	NA	Migut.M01918	AT4G20820	.	FAD-binding Berberine family protein	Cannabidiolic acid synthase	NA	NA	0	0.214071	0.0513705	0.0687311	19.5402	3.68646	0.485303	0	0.0799916	0.321257	1.96279	1	70
Tv.c101795_g1_i2.22963	TRUE	0.939	Migut.L00964	AT1G74880	NDH-O	NAD(P)H:plastoquinone dehydrogenase complex subunit O	NAD(P)H-quinone oxidoreductase subunit O, chloroplastic	GO:0055114	oxidation-reduction process	8.37107	17.9947	10.1175	1.07805	1.5283	81.2126	62.9264	35.8091	41.3632	0.406952	0.986858	3	211
Tv.c101806_g1_i2.15882	FALSE	NA	Migut.F00304	AT5G23980	TvFRO1	ferric reduction oxidase 4	Ferric reduction oxidase 4	NA	NA	0.765849	2.11024	3.86786	3.44798	0	0.109295	0.256435	0.0849402	0.148869	6.43179	2.19192	1	57
Tv.c102064_g1_i1.28769	TRUE	NA	Migut.D02517	AT4G13010	.	Oxidoreductase, zinc-binding dehydrogenase family protein	Putative quinone-oxidoreductase homolog, chloroplastic	NA	NA	1.56155	3.51487	5.94479	0	2.34946	0.873221	0.300217	0	0.619412	0	0	5	74
Tv.c102064_g1_i3.15933	TRUE	0.797	Migut.D02517	AT4G13010	.	Oxidoreductase, zinc-binding dehydrogenase family protein	Putative quinone-oxidoreductase homolog, chloroplastic	GO:0055114	oxidation-reduction process	1.84053	3.1414	5.56128	0.225763	1.08084	1.12684	0	0.374827	0.761611	0.143018	0.253713	4	72
Tv.c102169_g1_i1.21906	FALSE	NA	Migut.K01379	AT3G27820	ATMDAR4,MDAR4	monodehydroascorbate reductase 4	Monodehydroascorbate reductase 4, peroxisomal	NA	NA	50.435	20.6362	21.6025	13.7958	26.753	78.8218	73.0281	34.5339	56.236	21.3886	29.8022	3	186
Tv.c102243_g1_i1.15959	TRUE	0.938	Migut.A00315	AT3G26330	CYP71B34	cytochrome P450, family 71, subfamily B, polypeptide 34	Cytochrome P450 71D95	GO:0055114	oxidation-reduction process	0.748002	0.792548	0.821184	0.0963152	0.212306	3.99037	3.90343	1.5832	1.70718	0.637233	0.169885	3	218
Tv.c102392_g1_i1.27444	FALSE	NA	Migut.K00153	AT3G56650	.	Mog1/PsbP/DUF1795-like photosystem II reaction center PsbP family protein	PsbP domain-containing protein 6, chloroplastic	NA	NA	17.0576	28.3187	27.5612	39.8611	42.1957	31.1482	42.75	25.2289	35.8826	4.84444	7.26588	1	85
Tv.c102429_g1_i6.15997	TRUE	0.814	Migut.H02509	AT5G66390	.	Peroxidase superfamily protein	Peroxidase 72	GO:0055114	oxidation-reduction process	0.748512	35.1806	33.0745	2.73622	32.5463	0.963955	1.18727	0.344056	0	28.9288	11.6587	4	118
Tv.c102523_g1_i2.16006	FALSE	NA	Migut.C00555	AT1G33720	CYP76C6	cytochrome P450, family 76, subfamily C, polypeptide 6	Geraniol 8-hydroxylase	NA	NA	0	0.0322943	0	8.84538	38.7164	0.912858	0.406197	0.120329	0.349437	0.725505	0	2	85
Tv.c102565_g1_i1.16016	FALSE	NA	Migut.B00622	AT5G64120	.	Peroxidase superfamily protein	Cationic peroxidase 2	NA	NA	0	0.755177	0.656339	3.51257	0.308087	8.74419	30.7965	6.45252	13.2348	1.83796	0	3	213
Tv.c102567_g1_i6.16017	TRUE	.	.	.	TvDHNAT3	.	.	.	.	9.07094	80.4258	63.9883	20.3433	55.3887	22.2397	45.3263	46.3377	36.3694	26.0903	6.89206	2	52
Tv.c102579_g1_i2.26591	FALSE	NA	Migut.H00904	AT3G28760	.	.	3-dehydroquinate synthase	NA	NA	17.1861	7.68205	8.44577	7.14674	8.4547	8.50508	9.92134	8.77992	5.27761	3.10354	1.42631	2	75
Tv.c102748_g2_i4.23364	FALSE	NA	Migut.C01354	AT5G07990	CYP75B1,D501,TT7	Cytochrome P450 superfamily protein	Flavonoid 3'-monooxygenase	NA	NA	0.569387	1.8179	2.30351	0.569015	1.14393	2.56436	0.740456	0.755535	10.4629	6.17	6.45796	NA	NA
Tv.c102850_g2_i1.27452	TRUE	0.885	Migut.D01571	AT1G18140	ATLAC1,LAC1	laccase 1	Laccase-1	GO:0055114	oxidation-reduction process	0	0.291601	0.732105	0	0	1.28464	4.05336	2.04696	1.93156	2.23894	0.185033	4	184
Tv.c102880_g3_i1.33588	FALSE	NA	Migut.N03006	AT2G44160	MTHFR2	methylenetetrahydrofolate reductase 2	Methylenetetrahydrofolate reductase 1	NA	NA	0	0	0	0	0	0	0	5.85557	18.1199	0	0	2	108
Tv.c102890_g1_i1.16084	FALSE	NA	Migut.N00312	.	MLP423	MLP-like protein 423	Pathogenesis-related protein STH-2	NA	NA	0.286877	2.57422	2.53438	63.7586	4.3647	2.01572	0.940541	0	0	10.161	73.2067	NA	NA
Tv.c103110_g3_i1.16127	TRUE	NA	Migut.A00349	AT3G26310	CYP71B34	cytochrome P450, family 71, subfamily B, polypeptide 34	Premnaspirodiene oxygenase	NA	NA	1.33892	0.344385	0.268079	0.580341	0	0.489751	0.299179	12.0079	57.8368	0.299853	0.351502	1	106
Tv.c103242_g1_i2.22512	TRUE	0.935	Migut.N03185	AT1G20270	.	2-oxoglutarate (2OG) and Fe(II)-dependent oxygenase superfamily protein	Probable prolyl 4-hydroxylase 3	GO:0055114	oxidation-reduction process	1.80872	1.07804	1.06855	111.13	11.6045	0.455565	0.566459	0.714426	0.839337	5.36831	0.611114	1	77
Tv.c103242_g1_i4.16151	FALSE	NA	Migut.N03185	AT1G20270	.	2-oxoglutarate (2OG) and Fe(II)-dependent oxygenase superfamily protein	Probable prolyl 4-hydroxylase 3	NA	NA	10.4103	2.32602	3.28648	49.9556	11.1757	2.62875	1.50158	1.22907	0.717346	8.74946	1.70154	1	74
Tv.c103317_g1_i2.23697	TRUE	0.854	Migut.F02131	AT4G36430	.	Peroxidase superfamily protein	Peroxidase 2	GO:0055114	oxidation-reduction process	0.4156	4.37934	2.11183	0.349989	0	0	0	3.88487	0.340001	0.127134	0	2	37
Tv.c103333_g1_i2.27524	TRUE	0.856	Migut.O00149	.	ATFRO8,FRO8	ferric reduction oxidase 8	.	GO:0055114	oxidation-reduction process	30.7882	6.59308	8.01706	5.91208	5.18286	2.1323	1.23106	2.65104	0.754214	7.85503	2.38595	1	59
Tv.c103399_g7_i10.16184	FALSE	NA	Migut.E01376	AT5G45340	CYP707A1	cytochrome P450, family 707, subfamily A, polypeptide 1	Abscisic acid 8'-hydroxylase 3	NA	NA	1.84101	1.40588	2.40055	6.06852	12.4984	0.646725	0.742514	0.175618	0.178652	1.54294	0.438108	1	91
Tv.c103534_g1_i2.16213	TRUE	NA	Migut.I00183	AT3G47520	MDH	malate dehydrogenase	Malate dehydrogenase, chloroplastic	NA	NA	56.3124	16.5006	19.6682	10.5237	13.2631	25.6901	45.285	68.907	55.0196	7.75991	3.71154	NA	NA
Tv.c103715_g1_i2.16242	TRUE	0.959	Migut.H01378	AT1G29930	AB140,CAB1,CAB140,LHCB1.3	chlorophyll A/B binding protein 1	Chlorophyll a-b binding protein 1B, chloroplastic	GO:0009765	photosynthesis, light harvesting	198.393	492.879	403.399	39.4057	193.552	2176.86	2667.44	907.55	1324.09	12.4232	11.1681	3	212
Tv.c103961_g1_i1.19321	FALSE	NA	Migut.D00053	AT1G02400	ATGA2OX4,ATGA2OX6,DTA1,GA2OX6	gibberellin 2-oxidase 6	Gibberellin 2-beta-dioxygenase 2	NA	NA	3.80789	36.356	99.2081	51.2866	18.3611	6.70995	21.8555	0	0.733548	39.9288	45.7771	NA	NA
Tv.c104050_g3_i2.28311	TRUE	0.881	Migut.D00557	AT1G72520	ATLOX2,LOX2	lipoxygenase 2	Linoleate 13S-lipoxygenase 2-1, chloroplastic	GO:0055114	oxidation-reduction process	0	0.0983519	0.256166	0.0708958	0.135979	19.0495	61.8366	446.24	214.96	3.26822	0.163216	3	209
Tv.c104210_g2_i1.16340	FALSE	NA	Migut.F00698	AT2G40000	ATHSPRO2,HSPRO2	ortholog of sugar beet HS1 PRO-1 2	Nematode resistance protein-like HSPRO2	NA	NA	26.909	6.68852	8.58013	36.4752	20.4792	14.5326	4.70189	12.0542	46.065	35.9573	102.591	NA	NA
Tv.c104323_g2_i1.28101	TRUE	0.796	Migut.F00619	AT5G34930	.	arogenate dehydrogenase	Arogenate dehydrogenase 1, chloroplastic	GO:0055114	oxidation-reduction process	0.718347	5.07169	5.2897	0.892422	23.4909	2.77021	4.16394	1.28216	0.908329	6.59902	4.14285	2	119
Tv.c104533_g1_i5.16404	FALSE	NA	Migut.B01381	AT2G44380	.	Cysteine/Histidine-rich C1 domain family protein	.	NA	NA	0.338077	6.78283	10.7318	1.54261	8.87768	0.285144	0.404859	0.561266	0.383904	11.7776	14.302	1	89
Tv.c104584_g4_i1.27111	TRUE	0.864	Migut.N00164	AT5G05260	CYP79A2	cytochrome p450 79a2	Isoleucine N-monooxygenase 1	GO:0055114	oxidation-reduction process	0	0	0	0	0	0.159925	0	24.127	10.9993	0	0	3	128
Tv.c104647_g1_i1.16426	FALSE	NA	Migut.A00315	AT3G26330	CYP71B34	cytochrome P450, family 71, subfamily B, polypeptide 34	Cytochrome P450 71D13	NA	NA	101.906	20.226	25.3837	21.1355	27.2381	28.1682	45.0643	10.3912	21.6148	20.3452	18.2286	1	49
Tv.c104715_g3_i2.29063	TRUE	0.813	Migut.H00229	AT3G02580	BUL1,DWF7,STE1	sterol 1	Delta(7)-sterol-C5(6)-desaturase	GO:0055114	oxidation-reduction process	18.0623	19.9736	17.3149	4.57628	7.46939	7.16401	11.3262	12.3508	14.2734	18.89	3.14114	2	38
Tv.c104738_g1_i1.24427	TRUE	0.962	Migut.H02035	AT1G78510	SPS1	solanesyl diphosphate synthase 1	Solanesyl diphosphate synthase 1	GO:0015979	photosynthesis	6.13786	6.86328	6.87247	1.53901	1.95006	27.594	35.8766	32.2611	39.5075	2.09923	3.49928	4	235
Tv.c104801_g3_i3.16459	FALSE	NA	.	.	.	.	.	NA	NA	39.4546	2.59051	2.3422	1.17422	4.24662	53.2612	23.8294	23.8767	32.5375	39.775	50.5408	NA	NA
Tv.c104911_g1_i2.16486	FALSE	NA	Migut.L00079	AT5G57260	CYP71B10	cytochrome P450, family 71, subfamily B, polypeptide 10	Cytochrome P450 CYP736A12	NA	NA	16.9561	31.5901	31.7944	11.4267	16.4859	17.1818	12.1237	7.38262	11.5326	14.9816	20.1649	1	77
Tv.c104911_g1_i3.31582	FALSE	NA	Migut.L00079	AT5G57260	CYP71B10	cytochrome P450, family 71, subfamily B, polypeptide 10	Cytochrome P450 CYP736A12	NA	NA	6.11281	6.69378	8.64412	1.58777	3.59834	6.89385	5.39475	3.79223	5.80361	13.9822	11.8456	NA	NA
Tv.c105047_g3_i1.16517	FALSE	NA	Migut.D00860	AT5G58860	CYP86,CYP86A1	cytochrome P450, family 86, subfamily A, polypeptide 1	Cytochrome P450 86A1	NA	NA	0.108056	0.326052	0.358768	53.4253	56.7914	0	0	0.105529	0.185312	5.71742	8.48523	1	98
Tv.c105069_g1_i1.16522	FALSE	NA	Migut.M01909	AT2G34770	ATFAH1,FAH1	fatty acid hydroxylase 1	Dihydroceramide fatty acyl 2-hydroxylase FAH1	NA	NA	NA	NA	NA	NA	NA	NA	NA	NA	NA	NA	NA	NA	NA
Tv.c105079_g1_i4.26821	FALSE	NA	Migut.M00202	AT3G14660	CYP72A15	cytochrome P450, family 72, subfamily A, polypeptide 15	Cytochrome P450 CYP72A219	NA	NA	45.2509	38.2785	56.6964	176.162	68.6985	49.0924	32.378	19.9358	40.8309	37.1045	82.5415	NA	NA
Tv.c105124_g1_i2.33907	TRUE	0.812	Migut.L00601	AT1G70850	MLP28	MLP-like protein 28	Kirola	GO:0006952	defense response	158.246	1235.98	1136.51	99.1669	524.136	18.4398	34.3207	14.398	25.7487	323.743	150.229	5	114
Tv.c105202_g6_i2.21671	FALSE	NA	Migut.N02499	AT4G33790	CER4,FAR3,G7	Jojoba acyl CoA reductase-related male sterility protein	Fatty acyl-CoA reductase 3	NA	NA	2.45508	1.34777	1.35738	0.990675	0.164173	9.08991	12.0592	6.14465	5.68088	2.75246	4.2879	4	204
Tv.c105264_g2_i1.19412	TRUE	0.924	Migut.M00619	ATCG00580	.	photosystem II reaction center protein E	Cytochrome b559 subunit alpha	GO:0015979	photosynthesis	0.0889601	5.07771	3.8167	1.82407	2.44779	4.26467	94.555	5.54163	41.8273	1.07937	2.95099	2	213
Tv.c105313_g3_i4.24524	TRUE	0.807	Migut.H00569	AT3G02360	.	6-phosphogluconate dehydrogenase family protein	6-phosphogluconate dehydrogenase, decarboxylating 3	GO:0055114	oxidation-reduction process	70.663	73.1147	74.5615	83.8746	53.483	17.0538	13.7037	48.0414	22.2969	58.174	7.00751	1	68
Tv.c105396_g1_i2.16588	TRUE	NA	Migut.I00728	AT1G80560	ATIMD1,IMD1	isopropylmalate dehydrogenase 1	3-isopropylmalate dehydrogenase 2, chloroplastic	NA	NA	0	0	0	19.4177	82.1528	0	0	0	0	2.14621	0	2	85
Tv.c105427_g2_i1.16600	TRUE	0.961	Migut.N00312	.	MLP423	MLP-like protein 423	Pathogenesis-related protein STH-2	GO:0006952	defense response	0	4.44535	3.7994	14038.7	2310.65	0.186332	0	0	0	388.541	9.48917	1	89
Tv.c105484_g4_i1.33969	FALSE	NA	Migut.D01248	ATCG01110	.	NAD(P)H dehydrogenase subunit H	NAD(P)H-quinone oxidoreductase subunit H, chloroplastic	NA	NA	NA	NA	NA	NA	NA	NA	NA	NA	NA	NA	NA	NA	NA
Tv.c105484_g6_i2.19429	FALSE	NA	Migut.D01248	ATCG01110	.	NAD(P)H dehydrogenase subunit H	NAD(P)H-quinone oxidoreductase subunit H, chloroplastic	NA	NA	3.65978	1.98722	2.20297	1.11418	0.835938	2.17509	44.7421	5.68867	22.379	1.41127	7.59631	2	190
Tv.c105683_g1_i2.16660	FALSE	NA	Migut.F00544	AT5G07440	GDH2	glutamate dehydrogenase 2	Glutamate dehydrogenase A	NA	NA	7.68705	4.47463	6.61076	7.61145	4.12825	15.8743	9.09095	52.1855	98.7463	29.4438	64.1489	NA	NA
Tv.c105725_g3_i1.19443	FALSE	NA	Migut.G00382	AT4G14710	ATARD2	RmlC-like cupins superfamily protein	1,2-dihydroxy-3-keto-5-methylthiopentene dioxygenase 3	NA	NA	359.782	339.314	332.514	644	178.327	199.303	126.602	183.786	146.988	161.047	174.597	1	48
Tv.c105729_g2_i1.34001	TRUE	NA	Migut.F02116	.	PHS1	cytidine/deoxycytidylate deaminase family protein	.	NA	NA	NA	NA	NA	NA	NA	NA	NA	NA	NA	NA	NA	NA	NA
Tv.c105765_g1_i1.16675	FALSE	NA	Migut.J00427	AT2G37130	.	Peroxidase superfamily protein	Peroxidase 21	NA	NA	2.48086	364.939	351.797	81.1799	253.477	22.7686	28.6345	17.4792	25.1166	215.215	490.757	1	93
Tv.c105785_g2_i2.16680	TRUE	0.952	Migut.K00888	AT4G37980	ATCAD9,CAD9	cinnamyl alcohol dehydrogenase 9	8-hydroxygeraniol dehydrogenase	GO:0055114	oxidation-reduction process	49.2459	5.16935	3.70563	0.194416	0.150668	30.1166	76.5502	14.1157	6.35698	0.347493	0.0647216	3	194
Tv.c105807_g1_i1.16687	FALSE	NA	Migut.H00713	AT4G31940	CYP82C4	cytochrome P450, family 82, subfamily C, polypeptide 4	Cytochrome P450 82A3	NA	NA	0.346715	30.3246	35.422	125.604	113.408	4.13828	0.357226	0.372403	1.35758	187.636	151.477	NA	NA
Tv.c105815_g5_i2.22257	FALSE	NA	Migut.F00069	AT3G01900	CYP94B3	cytochrome P450, family 94, subfamily B, polypeptide 3	Cytochrome P450 94B3	NA	NA	0.0365704	3.13291	5.61509	5.66387	2.35436	0.171076	0.427181	0.137378	0.252773	0.528591	0.441325	1	93
Tv.c105869_g3_i2.21717	FALSE	NA	Migut.N01387	AT3G16950	LPD1,ptlpd1	lipoamide dehydrogenase 1	Dihydrolipoyl dehydrogenase 2, chloroplastic	NA	NA	35.1871	43.6594	45.1776	10.9373	23.9275	43.9914	51.9306	110.967	80.6602	32.7866	17.4258	3	222
Tv.c105943_g1_i2.16720	TRUE	0.949	Migut.L00601	.	MLP28	MLP-like protein 28	Kirola	GO:0006952	defense response	5.42439	10.8711	10.0754	0.677622	0.910984	116.532	179.95	106.626	59.4452	29.3581	5.36406	4	223
Tv.c105984_g1_i4.16728	FALSE	NA	Migut.M00967	AT1G17020	ATSRG1,SRG1	senescence-related gene 1	Protein SRG1	NA	NA	0	1.82235	1.67554	42.8926	20.9014	8.90488	4.70023	2.11479	2.77175	6.56068	29.3879	NA	NA
Tv.c105988_g1_i2.16730	TRUE	0.942	Migut.L00601	AT1G70840	MLP28	MLP-like protein 28	Kirola	GO:0006952	defense response	0.139903	67.5178	52.4094	1.58975	1.55469	194.054	245.18	181.584	84.3759	51.3702	8.87356	4	220
Tv.c106013_g1_i1.21582	TRUE	0.858	Migut.M01194	AT2G29990	NDA2	alternative NAD(P)H dehydrogenase 2	Internal alternative NAD(P)H-ubiquinone oxidoreductase A2, mitochondrial	GO:0055114	oxidation-reduction process	3.31974	47.5168	52.3567	9.78913	7.03239	3.82434	3.71314	20.4956	10.0988	2.86519	0.575746	5	81
Tv.c106073_g1_i1.21456	FALSE	NA	Migut.D00077	ATCG00670	CLPP5,NCLPP1,NCLPP5	nuclear encoded CLP protease 5	ATP-dependent Clp protease proteolytic subunit	NA	NA	551.477	341.348	383.322	212.43	154.054	2.75625	39.0807	6.06223	26.0104	1.11672	5.10781	1	58
Tv.c106092_g1_i1.16756	TRUE	0.936	Migut.J00470	AT3G53130	CYP97C1,LUT1	Cytochrome P450 superfamily protein	Carotene epsilon-monooxygenase, chloroplastic	GO:0055114	oxidation-reduction process	15.2587	10.0875	10.6314	3.89825	11.3877	40.5981	35.256	32.0917	25.9521	8.75891	8.77168	3	215
Tv.c106135_g8_i2.21128	FALSE	NA	Migut.J01360	ATCG00340	.	Photosystem I, PsaA/PsaB protein	Photosystem I P700 chlorophyll a apoprotein A2	NA	NA	0.156459	1.02553	1.59935	17.0377	127.942	0	0.180973	0	0	0	0.208945	2	111
Tv.c106136_g2_i9.26227	TRUE	0.896	Migut.K01438	AT3G04120	GAPC-2,GAPC2	glyceraldehyde-3-phosphate dehydrogenase C2	Glyceraldehyde-3-phosphate dehydrogenase 2, cytosolic	GO:0055114	oxidation-reduction process	12.9426	14.8408	12.5676	8.58303	9.01323	24.9959	23.5549	73.7348	37.0026	28.3895	5.26796	3	169
Tv.c106178_g2_i1.16769	TRUE	0.824	Migut.C00742	AT3G61040	CYP76C7	cytochrome P450, family 76, subfamily C, polypeptide 7	(S)-N-methylcoclaurine 3'-hydroxylase isozyme 1 (Fragment)	GO:0055114	oxidation-reduction process	0	2.14342	7.53703	0.564239	9.004	0	0	0	0	3.24688	3.18737	2	133
Tv.c106210_g2_i1.28667	TRUE	0.868	Migut.M01895	AT1G30510	ATRFNR2,RFNR2	root FNR 2	Ferredoxin--NADP reductase, root isozyme, chloroplastic	GO:0055114	oxidation-reduction process	18.5581	89.0641	89.7649	16.6126	57.5631	9.1765	11.1277	9.50831	14.2736	9.7926	17.7501	5	109
Tv.c106242_g3_i1.34081	TRUE	0.934	Migut.L01401	AT5G23310	FSD3	Fe superoxide dismutase 3	Superoxide dismutase [Fe] 3, chloroplastic	GO:0055114	oxidation-reduction process	58.9551	2.83452	2.36414	0.186056	1.47153	10.8197	16.6191	7.70659	8.90827	0.349575	1.66307	3	184
Tv.c106305_g1_i1.16803	TRUE	0.936	Migut.D00479	AT4G28660	PSB28	photosystem II reaction center PSB28 protein	Photosystem II reaction center PSB28 protein, chloroplastic	GO:0015979	photosynthesis	27.7752	28.5669	24.1237	4.49672	9.96547	76.7646	111.121	76.5839	51.7574	2.0284	0.118668	3	214
Tv.c106407_g1_i1.19493	FALSE	NA	Migut.L01132	AT1G68850	.	Peroxidase superfamily protein	Peroxidase 11	NA	NA	5.22341	22.8253	18.6893	5.48574	39.353	1.57574	1.55311	0.694263	1.20975	26.5371	12.2602	3	141
Tv.c106462_g2_i2.20481	TRUE	NA	Migut.H02076	.	.	.	Polyphenol oxidase I, chloroplastic	NA	NA	35.7594	0.596334	0.606022	1.36829	1.36587	26.1128	99.5288	39.1947	48.6021	25.341	2.98175	3	215
Tv.c106522_g1_i6.26189	TRUE	0.91	Migut.E00079	AT1G14150	PQL1,PQL2	PsbQ-like 2	Photosynthetic NDH subunit of lumenal location 2, chloroplastic	GO:0015979	photosynthesis	15.187	11.0453	8.29609	0.240665	4.66812	58.6551	114.722	29.0907	53.6122	0.236578	0	3	215
Tv.c106689_g1_i1.19515	FALSE	NA	Migut.N02156	AT2G48150	TvGPX5	glutathione peroxidase 5	Probable glutathione peroxidase 4	NA	NA	18.526	16.5782	14.0142	4.40083	9.02135	12.4615	8.69131	9.27185	11.4633	7.75894	10.3629	NA	NA
Tv.c106762_g1_i2.24790	FALSE	NA	Migut.F00846	AT3G44190	.	FAD/NAD(P)-binding oxidoreductase family protein	Apoptosis-inducing factor homolog A	NA	NA	4.24144	6.47214	15.764	3.89937	9.3822	9.24836	5.45588	9.22891	6.2649	12.9759	12.8856	NA	NA
Tv.c106762_g1_i8.16903	FALSE	NA	Migut.F00846	AT3G44190	.	FAD/NAD(P)-binding oxidoreductase family protein	Apoptosis-inducing factor homolog A	NA	NA	6.85922	17.0114	38.3056	14.3745	20.6286	5.87712	4.21785	8.60676	5.72507	12.5715	14.037	3	153
Tv.c106888_g2_i2.20542	TRUE	0.88	Migut.M01918	AT4G20820	.	FAD-binding Berberine family protein	Cannabidiolic acid synthase	GO:0055114	oxidation-reduction process	2.74079	5.98157	6.18889	3.76562	4.01262	4.09435	3.60478	3.4035	1.25976	5.47592	1.13849	4	69
Tv.c106893_g1_i3.20872	TRUE	0.913	Migut.C01337	AT1G76690	ATOPR2,OPR2	12-oxophytodienoate reductase 2	12-oxophytodienoate reductase 1	GO:0055114	oxidation-reduction process	25.9527	100.985	100.022	116.018	148.325	5.94799	17.769	55.1444	80.8846	30.6458	8.59262	1	87
Tv.c106905_g1_i1.16932	TRUE	NA	Migut.A00826	AT4G12320	CYP706A4	cytochrome P450, family 706, subfamily A, polypeptide 4	Flavonoid 3'-monooxygenase	NA	NA	4.06562	0.679107	0.949521	0.411149	0.192361	3.39347	7.19563	6.28137	16.5671	2.38598	6.41071	1	121
Tv.c106931_g1_i2.16936	FALSE	NA	Migut.C00965	AT1G71695	.	Peroxidase superfamily protein	Peroxidase 12	NA	NA	11.9976	7.58363	6.52916	212.764	25.2278	19.8106	33.4007	74.4868	59.625	7.21125	0.692362	1	49
Tv.c106949_g2_i2.16940	TRUE	0.952	Migut.O00447	AT3G48280	CYP71A22	cytochrome P450, family 71, subfamily A, polypeptide 22	Cytochrome P450 71A2	GO:0055114	oxidation-reduction process	0	0.121675	0.0499445	0	0	4.05799	11.5988	2.04946	3.41509	0.160393	0	4	224
Tv.c106949_g3_i1.26689	TRUE	0.873	Migut.O00447	.	CYP71A22	cytochrome P450, family 71, subfamily A, polypeptide 22	.	GO:0055114	oxidation-reduction process	0	0	0	0	0	2.44113	4.23197	21.4787	7.37337	0	0	3	209
Tv.c107189_g1_i1.21302	FALSE	NA	Migut.B00512	AT1G58290	HEMA1	Glutamyl-tRNA reductase family protein	Glutamyl-tRNA reductase 1, chloroplastic	NA	NA	10.1531	10.093	16.0955	18.6802	7.45482	15.3481	8.2989	6.50263	5.37906	15.0341	17.0621	NA	NA
Tv.c107259_g3_i2.17012	FALSE	NA	Migut.D00378	AT2G30570	PSBW	photosystem II reaction center W	Photosystem II reaction center W protein, chloroplastic	NA	NA	60.9727	261.698	213.655	34.5914	132.921	425.755	364.663	196.067	309.796	19.5042	57.9532	3	176
Tv.c107340_g2_i4.34235	TRUE	0.909	Migut.H02086	AT1G61520	LHCA3	photosystem I light harvesting complex gene 3	Photosystem I chlorophyll a/b-binding protein 3-1, chloroplastic	GO:0009765	photosynthesis, light harvesting	50.9864	165.147	159.794	17.8981	99.697	618.278	725.996	357.126	486.543	6.11105	2.46882	3	217
Tv.c107448_g3_i1.17054	TRUE	0.791	Migut.I00171	AT5G10610	CYP81K1	cytochrome P450, family 81, subfamily K, polypeptide 1	Cytochrome P450 81D11	GO:0055114	oxidation-reduction process	548.922	107.988	126.529	47.9632	77.1938	74.8761	73.5504	96.1923	72.2755	69.9928	55.057	2	69
Tv.c107453_g1_i2.26265	TRUE	0.816	Migut.O00893	AT5G23190	CYP86B1	cytochrome P450, family 86, subfamily B, polypeptide 1	Cytochrome P450 86B1	GO:0055114	oxidation-reduction process	0	35.7379	37.8308	2.87733	21.8636	0.256067	0.0934647	3.008	1.84879	56.7651	14.725	2	100
Tv.c107522_g1_i3.19571	FALSE	NA	Migut.J00965	AT2G27690	CYP94C1	cytochrome P450, family 94, subfamily C, polypeptide 1	Cytochrome P450 94C1	NA	NA	0.953573	5.02838	12.5651	0.474351	4.29858	1.42964	0.617217	11.9095	5.83918	2.49608	0.214934	3	61
Tv.c107529_g2_i2.17066	FALSE	NA	Migut.K00690	AT1G13440	GAPC,GAPC-1,GAPC1	glyceraldehyde-3-phosphate dehydrogenase C subunit 1	Glyceraldehyde-3-phosphate dehydrogenase	NA	NA	630.176	908.322	865.948	494.878	505.248	403.177	231.602	148.008	198.922	264.432	371.197	1	77
Tv.c107536_g1_i2.17068	FALSE	NA	Migut.C00750	AT1G75280	.	NmrA-like negative transcriptional regulator family protein	Isoflavone reductase-like protein	NA	NA	582.581	749.677	921.848	466.761	411.319	4.08138	2.15085	2.00152	0.882535	427.499	335.96	1	104
Tv.c107578_g1_i1.20192	FALSE	NA	Migut.J00066	AT5G05340	.	Peroxidase superfamily protein	Cationic peroxidase 1	NA	NA	0.133999	24.4883	16.4046	158.43	122.557	6.41158	0.381911	1.67447	0.271254	70.5685	45.2805	NA	NA
Tv.c107671_g3_i2.20856	TRUE	0.911	Migut.E01566	AT2G26080	AtGLDP2,GLDP2	glycine decarboxylase P-protein 2	Glycine dehydrogenase (decarboxylating), mitochondrial	GO:0055114	oxidation-reduction process	13.7989	20.0636	19.3231	8.87016	34.0878	224.579	325.15	179.288	175.584	93.6064	16.9285	4	218
Tv.c107750_g8_i1.17133	TRUE	NA	Migut.E01379	AT4G19380	.	Long-chain fatty alcohol dehydrogenase family protein	Long-chain-alcohol oxidase FAO4A	NA	NA	0	0.146643	0.509766	0	0.0722388	0.871869	0.553419	31.501	34.9885	0.406055	0.789325	3	185
Tv.c107852_g1_i2.20466	TRUE	0.797	Migut.E00929	AT1G17060	CYP72A7	cytochrome P450, family 72, subfamily A, polypeptide 7	Cytochrome P450 72A14	GO:0055114	oxidation-reduction process	0.309422	7.22075	9.47222	2.66738	4.06084	0	0	0.147092	0	0.234778	0.463492	5	107
Tv.c108022_g3_i1.27915	TRUE	0.879	Migut.K01285	AT3G29360	.	UDP-glucose 6-dehydrogenase family protein	UDP-glucose 6-dehydrogenase 2	GO:0055114	oxidation-reduction process	40.341	47.5007	50.3202	25.5797	39.9305	59.793	76.4815	94.0494	87.6508	58.1684	15.346	3	220
Tv.c108082_g2_i4.31668	FALSE	NA	Migut.H00879	AT3G28480	.	Oxoglutarate/iron-dependent oxygenase	Probable prolyl 4-hydroxylase 7	NA	NA	2.7884	5.78553	6.28423	2.09166	7.45793	6.47734	10.1213	6.78345	7.66	11.2986	5.49189	3	63
Tv.c108195_g3_i1.17233	TRUE	NA	Migut.E01226	AT5G41670	.	6-phosphogluconate dehydrogenase family protein	6-phosphogluconate dehydrogenase, decarboxylating 2, chloroplastic	NA	NA	45.7704	111.937	102.607	99.6197	44.5664	34.6829	30.6354	57.7043	56.9942	46.1137	30.7444	2	56
Tv.c108259_g2_i7.17252	FALSE	NA	Migut.I00742	AT1G49390	.	2-oxoglutarate (2OG) and Fe(II)-dependent oxygenase superfamily protein	Protein SRG1	NA	NA	30.856	2.756	2.3387	2.11424	15.6831	36.9654	5.09253	3.10375	4.16072	1.0174	8.11673	1	32
Tv.c108286_g1_i1.17260	FALSE	NA	Migut.G00179	AT3G21420	.	2-oxoglutarate (2OG) and Fe(II)-dependent oxygenase superfamily protein	Protein SRG1	NA	NA	1.94841	10.0434	7.23775	34.7433	22.2928	1.27333	1.69899	3.90048	1.87992	11.1978	2.48147	1	93
Tv.c108298_g3_i3.34365	TRUE	0.852	Migut.M00267	AT2G42670	.	Protein of unknown function (DUF1637)	Plant cysteine oxidase 4	GO:0055114	oxidation-reduction process	15.7799	32.1302	32.5295	13.3031	20.1137	5.97429	7.59607	3.75792	8.0061	11.3634	16.2801	1	95
Tv.c108327_g1_i4.17271	FALSE	NA	Migut.F02129	AT4G11290	.	Peroxidase superfamily protein	Peroxidase 5	NA	NA	0.04459	15.1578	19.6581	8.10325	31.945	0	0	0	0	74.8336	291.512	1	80
Tv.c108334_g1_i2.17273	FALSE	NA	Migut.N03181	AT5G42180	.	Peroxidase superfamily protein	Peroxidase 64	NA	NA	0.0554186	52.5255	57.8782	11.846	61.3601	1.41375	1.40895	0	0	121.785	35.0821	2	132
Tv.c108415_g4_i5.34381	FALSE	NA	Migut.O00392	AT1G48130	ATPER1,PER1	1-cysteine peroxiredoxin 1	1-Cys peroxiredoxin	NA	NA	365.767	14.3053	7.8761	0	0	1.28775	0.530024	3.83365	3.31656	0.615166	0.288595	2	69
Tv.c108572_g1_i1.17340	TRUE	0.91	Migut.G00067	AT3G17070	.	Peroxidase family protein	Peroxidase 29	GO:0055114	oxidation-reduction process	0	0.144493	0.166641	0	0	2.66386	7.24159	32.0277	24.1409	0.317489	0	3	216
Tv.c108604_g1_i2.34411	FALSE	NA	Migut.B00640	AT3G09580	.	FAD/NAD(P)-binding oxidoreductase family protein	.	NA	NA	6.02744	6.93732	7.87746	4.64037	1.69988	12.3251	9.80932	6.93813	8.28667	4.71048	2.35626	3	199
Tv.c108624_g1_i1.22024	FALSE	NA	Migut.N00695	AT4G02600	ATMLO1,MLO1	Seven transmembrane MLO family protein	MLO-like protein 1	NA	NA	41.0526	70.8381	87.0514	39.1254	44.6764	28.4617	46.1195	37.0611	61.5016	83.022	103.582	1	65
Tv.c108647_g1_i2.21583	FALSE	NA	Migut.F01392	AT5G05580	FAD8	fatty acid desaturase 8	Omega-3 fatty acid desaturase, endoplasmic reticulum	NA	NA	230.972	87.6289	91.9906	18.8634	28.7778	65.5796	130.351	154.159	135.81	59.0974	8.63167	3	130
Tv.c108647_g1_i3.19650	FALSE	NA	Migut.F01392	AT2G29980	FAD8	fatty acid desaturase 8	Omega-3 fatty acid desaturase, endoplasmic reticulum	NA	NA	160.937	119.728	116.73	52.5461	40.3539	64.1059	96.783	153.708	146.61	53.3259	13.6636	3	97
Tv.c108665_g2_i2.27044	TRUE	0.79	Migut.C00166	AT5G09360	LAC14	laccase 14	Laccase-14	GO:0055114	oxidation-reduction process	0.331325	119.133	129.035	32.6521	49.7283	28.2268	24.8794	7.57619	10.5569	24.1301	14.4131	4	92
Tv.c108670_g2_i3.27842	TRUE	0.82	Migut.A00894	AT1G12550	.	D-isomer specific 2-hydroxyacid dehydrogenase family protein	Glyoxylate/hydroxypyruvate reductase HPR3	GO:0055114	oxidation-reduction process	22.3077	27.7186	24.8538	12.9628	14.2366	11.2201	10.1725	11.7865	9.97625	18.0898	10.1171	2	77
Tv.c108729_g1_i1.17379	TRUE	NA	Migut.I00824	AT1G52800	.	2-oxoglutarate (2OG) and Fe(II)-dependent oxygenase superfamily protein	Probable 2-oxoglutarate-dependent dioxygenase AOP1.2	NA	NA	0	9.78374	11.3073	0.360354	4.44503	0	0	0.202186	0.199957	33.7259	13.4665	1	79
Tv.c108743_g1_i1.24380	TRUE	NA	Migut.D00722	AT5G20960	AAO3,AOdelta,At-AO3,AtAAO3	abscisic aldehyde oxidase 3	Indole-3-acetaldehyde oxidase	NA	NA	4.48144	11.6487	11.6165	5.22186	11.9089	22.7509	13.4012	13.5247	18.1002	15.906	8.43629	2	163
Tv.c108806_g1_i1.17401	FALSE	NA	Migut.H01313	AT2G34790	EDA28,MEE23	FAD-binding Berberine family protein	Flavin-dependent oxidoreductase FOX2	NA	NA	1.51233	11.0014	12.2467	4.57271	3.00264	22.29	21.064	11.2692	17.5759	50.2738	13.3652	1	44
Tv.c108828_g1_i1.17409	FALSE	NA	Migut.N03193	AT1G76160	sks5	SKU5 similar 5	L-ascorbate oxidase homolog	NA	NA	52.735	45.0823	44.4026	35.8615	29.2341	27.0224	35.2651	81.0321	53.2346	73.2463	5.15906	2	49
Tv.c108863_g1_i1.17424	TRUE	NA	Migut.H02077	.	.	.	Polyphenol oxidase I, chloroplastic	NA	NA	0	12.3718	17.6719	182.995	53.755	3.28693	0.915313	0	0.10945	166.893	98.9951	NA	NA
Tv.c108867_g1_i2.19670	TRUE	0.935	Migut.F02071	AT1G31800	CYP97A3,LUT5	cytochrome P450, family 97, subfamily A, polypeptide 3	Protein LUTEIN DEFICIENT 5, chloroplastic	GO:0055114	oxidation-reduction process	19.4901	14.5766	13.5522	2.08636	4.13433	54.2298	59.6635	49.7989	40.3607	3.93498	1.24769	3	225
Tv.c108868_g1_i2.17426	TRUE	0.915	Migut.M01877	AT1G30380	PSAK	photosystem I subunit K	Photosystem I reaction center subunit psaK, chloroplastic	GO:0015979	photosynthesis	23.7775	238.919	161.385	5.48556	74.4476	694.816	813.866	434.71	412.239	3.46129	4.51328	3	213
Tv.c108873_g2_i1.27632	TRUE	0.974	Migut.C00604	AT2G26540	ATDUF3,ATUROS,DUF3,HEMD,UROS	uroporphyrinogen-III synthase family protein	Uroporphyrinogen-III synthase, chloroplastic	GO:0033014	tetrapyrrole biosynthetic process	27.3329	7.66678	6.56314	3.12988	4.28974	24.1544	26.3903	18.3142	18.2245	4.24795	3.40255	3	196
Tv.c10893_g1_i1.3961	TRUE	0.942	Migut.H02075	.	.	.	Polyphenol oxidase I, chloroplastic	GO:0055114	oxidation-reduction process	38.9663	13.2399	11.2683	0.220601	34.8049	334.728	564.866	359.257	382.559	110.218	27.9352	4	230
Tv.c108946_g1_i2.24502	TRUE	0.904	Migut.C01118	AT4G08390	TAPX	thylakoidal ascorbate peroxidase	L-ascorbate peroxidase S, chloroplastic/mitochondrial	GO:0055114	oxidation-reduction process	137.607	49.7863	53.5713	41.3209	37.2737	102.367	77.1552	105.209	73.4088	45.2169	26.1129	3	170
Tv.c109252_g1_i1.17533	TRUE	NA	Migut.I01025	AT1G72970	EDA17,HTH	Glucose-methanol-choline (GMC) oxidoreductase family protein	Protein HOTHEAD	NA	NA	10.8956	4.72854	4.41926	1.19138	3.35415	13.8396	29.3526	60.1945	66.07	7.17084	3.25439	4	230
Tv.c109265_g1_i1.22258	TRUE	0.823	Migut.N01587	AT2G45510	CYP704A2	cytochrome P450, family 704, subfamily A, polypeptide 2	Cytochrome P450 704C1	GO:0055114	oxidation-reduction process	39.7307	45.8725	46.0511	45.2176	50.2951	18.9681	13.3551	10.7055	10.5722	30.6756	58.1927	NA	NA
Tv.c109280_g1_i1.17538	FALSE	NA	Migut.M00661	AT3G14420	.	Aldolase-type TIM barrel family protein	Peroxisomal (S)-2-hydroxy-acid oxidase GLO1	NA	NA	45.0609	150.239	138.521	14.9714	58.1155	720.721	828.136	295.362	381.323	15.747	74.6596	3	210
Tv.c109295_g1_i1.17543	TRUE	0.878	Migut.E01051	AT4G12420	SKU5	Cupredoxin superfamily protein	Monocopper oxidase-like protein SKU5	GO:0055114	oxidation-reduction process	41.536	90.7128	91.4289	31.5885	37.6952	112.467	118.659	217.583	75.3251	91.9342	7.43198	4	202
Tv.c109312_g1_i2.26720	TRUE	0.842	Migut.B00622	AT5G64120	.	Peroxidase superfamily protein	Peroxidase N1	GO:0055114	oxidation-reduction process	12.7582	26.8833	26.5933	18.8233	10.7868	5.4158	4.73713	12.5633	6.9421	19.2366	6.17274	3	85
Tv.c109332_g2_i1.17559	TRUE	NA	Migut.H01682	AT2G21910	CYP96A5	cytochrome P450, family 96, subfamily A, polypeptide 5	Alkane hydroxylase MAH1	NA	NA	0	0	0	0	0	6.77402	4.77913	67.1401	114.767	0	0.0343381	3	190
Tv.c109419_g4_i1.17583	TRUE	NA	Migut.B01629	AT2G45400	BEN1	NAD(P)-binding Rossmann-fold superfamily protein	Vestitone reductase	NA	NA	330.805	419.748	477.552	55.1456	148.793	128.465	235.589	384.376	203.512	114.966	6.86403	3	56
Tv.c109451_g2_i1.21037	TRUE	0.923	Migut.E00683	AT1G12900	GAPA-2	glyceraldehyde 3-phosphate dehydrogenase A subunit 2	Glyceraldehyde-3-phosphate dehydrogenase A, chloroplastic	GO:0055114	oxidation-reduction process	77.7922	101.634	97.0243	11.9987	68.603	1274.32	1332.68	733.703	1068.82	1.76103	1.01295	3	224
Tv.c109499_g3_i7.19716	TRUE	NA	Migut.K01193	AT3G48280	CYP71A22	cytochrome P450, family 71, subfamily A, polypeptide 22	Cytochrome P450 71A6 (Fragment)	NA	NA	6.49704	2.47426	1.74697	0.709546	7.16393	15.8939	8.60831	2.40024	8.20419	0.940041	0.888002	3	166
Tv.c109499_g3_i8.26092	TRUE	0.99	Migut.K01193	AT3G48270	CYP71A22	cytochrome P450, family 71, subfamily A, polypeptide 22	Cytochrome P450 71A6 (Fragment)	GO:0055114	oxidation-reduction process	15.5189	1.10478	0.916878	0.0670891	0.538187	16.0469	10.7327	4.42725	10.2278	0.0972612	0.55776	3	188
Tv.c109558_g1_i1.29357	FALSE	NA	Migut.B00273	AT3G18890	.	NAD(P)-binding Rossmann-fold superfamily protein	Protein TIC 62, chloroplastic	NA	NA	8.75247	1.13139	0.664476	0.534394	1.47676	40.2003	45.5173	31.5139	33.8216	4.64185	10.2877	3	215
Tv.c109579_g1_i1.24848	FALSE	NA	Migut.M00332	AT4G28220	NDB1	NAD(P)H dehydrogenase B1	External alternative NAD(P)H-ubiquinone oxidoreductase B1, mitochondrial	NA	NA	9.2863	2.96725	2.16146	0.75313	2.36862	16.6806	13.6076	45.3362	35.2313	12.5509	2.24065	4	214
Tv.c109595_g1_i1.17623	FALSE	NA	Migut.L00007	AT1G30870	.	Peroxidase superfamily protein	Peroxidase 7	NA	NA	5.06821	32.5454	29.1997	13.3068	26.1657	0.299381	0	0	0	13.5529	0.856673	4	114
Tv.c109648_g2_i1.17635	TRUE	0.798	Migut.N03045	AT5G16990	.	Zinc-binding dehydrogenase family protein	2-alkenal reductase (NADP(+)-dependent)	GO:0055114	oxidation-reduction process	21.1167	43.6343	51.134	7.51013	31.6329	17.9596	25.6525	37.4659	27.4194	19.3129	20.3676	3	50
Tv.c109648_g2_i7.21428	TRUE	NA	Migut.N03045	AT5G16970	.	Zinc-binding dehydrogenase family protein	2-alkenal reductase (NADP(+)-dependent)	NA	NA	NA	NA	NA	NA	NA	NA	NA	NA	NA	NA	NA	NA	NA
Tv.c109701_g1_i2.17646	FALSE	NA	Migut.K00403	AT5G20400	.	2-oxoglutarate (2OG) and Fe(II)-dependent oxygenase superfamily protein	Protein SRG1	NA	NA	20.4464	22.0108	26.7746	16.8958	20.8319	8.49491	9.53693	9.4732	5.24153	17.247	24.1691	1	104
Tv.c109734_g1_i1.17652	FALSE	NA	Migut.H02431	AT5G09970	CYP78A7	cytochrome P450, family 78, subfamily A, polypeptide 7	Cytochrome P450 78A7	NA	NA	98.4587	2.33819	2.91319	0.98519	1.32673	4.94725	4.87272	8.8757	4.06759	0.705466	0.375972	2	172
Tv.c109775_g2_i2.20745	FALSE	NA	Migut.D02197	AT1G61560	ATMLO6,MLO6	Seven transmembrane MLO family protein	MLO-like protein 6	NA	NA	0.0644087	1.07552	4.48674	2.43034	0.879271	4.03151	0.629528	0.126965	0.23813	5.43559	37.1682	1	54
Tv.c109819_g1_i1.24036	TRUE	0.933	Migut.E00247	AT2G26710	BAS1,CYP72B1,CYP734A1	Cytochrome P450 superfamily protein	Cytochrome P450 CYP749A22	GO:0055114	oxidation-reduction process	0	11.3636	8.35367	0.395596	5.19907	0.133765	0.407576	1.05693	0.402095	12.331	0.650848	4	103
Tv.c109889_g2_i3.31829	TRUE	0.868	Migut.J01619	AT2G40890	CYP98A3	cytochrome P450, family 98, subfamily A, polypeptide 3	Cytochrome P450 98A3	GO:0055114	oxidation-reduction process	65.6236	161.765	189.801	69.9724	93.7375	56.9209	71.8325	118.644	61.0507	84.3572	40.9126	4	73
Tv.c109910_g1_i1.34559	FALSE	NA	Migut.B00123	AT4G38890	.	FMN-linked oxidoreductases superfamily protein	tRNA-dihydrouridine(47) synthase [NAD(P)(+)]-like	NA	NA	18.0197	9.35576	12.438	2.5706	6.16371	18.6837	18.7539	20.1479	12.9917	15.143	27.8625	NA	NA
Tv.c109913_g1_i2.17694	TRUE	NA	Migut.E00226	.	PSBY,YCF32	photosystem II BY	.	NA	NA	6.59447	14.1045	12.2701	2.74562	17.1752	111.139	63.4214	66.9117	38.9076	2.783	0.821634	3	206
Tv.c110087_g1_i3.23052	FALSE	NA	Migut.N01323	AT1G68010	ATHPR1,HPR	hydroxypyruvate reductase	Glycerate dehydrogenase HPR, peroxisomal	NA	NA	26.9628	125.667	93.2706	8.94926	52.0644	273.783	220.304	162.185	83.6094	2.3725	0.954289	3	188
Tv.c110087_g2_i3.25296	TRUE	0.955	Migut.N01323	AT1G68010	ATHPR1,HPR	hydroxypyruvate reductase	Glycerate dehydrogenase	GO:0055114	oxidation-reduction process	12.8072	20.9896	15.5226	3.84453	4.7076	330.169	289.396	202.82	113.433	3.11781	1.0049	3	217
Tv.c110099_g1_i3.17745	TRUE	0.793	Migut.H00472	AT5G66920	sks17	SKU5 similar 17	L-ascorbate oxidase homolog	GO:0055114	oxidation-reduction process	55.4511	69.1272	64.353	67.4623	106.994	57.7322	68.3225	53.1183	44.9258	191.767	26.5592	2	72
Tv.c110195_g1_i2.19766	FALSE	NA	Migut.B01765	AT2G45970	CYP86A8,LCR	cytochrome P450, family 86, subfamily A, polypeptide 8	Cytochrome P450 86A8	NA	NA	10.0283	1.76096	1.75004	0.121733	6.78446	20.3653	28.0839	71.1508	57.5258	21.2909	3.32391	3	191
Tv.c110205_g2_i3.24797	TRUE	0.914	Migut.B00335	AT1G49670	NQR	ARP protein (REF)	Zinc-binding alcohol dehydrogenase domain-containing protein 2	GO:0055114	oxidation-reduction process	74.0694	74.8632	77.6599	27.1648	47.1502	36.0466	34.5192	45.9171	24.6191	34.6184	13.6445	3	67
Tv.c110221_g1_i1.17777	FALSE	NA	Migut.N03241	AT1G77120	ADH,ADH1,ATADH,ATADH1	alcohol dehydrogenase 1	Alcohol dehydrogenase 1	NA	NA	334.068	35.1053	38.346	191.281	30.2116	134.732	110.29	91.3544	81.3675	346.823	22.3085	NA	NA
Tv.c110268_g3_i1.17790	FALSE	NA	Migut.A00521	AT5G45340	CYP707A1	cytochrome P450, family 707, subfamily A, polypeptide 1	Abscisic acid 8'-hydroxylase 3	NA	NA	31.7669	23.0556	35.9257	26.7252	32.0949	7.09187	14.7148	3.31928	2.89643	27.4361	41.0817	1	79
Tv.c110280_g2_i2.17794	TRUE	0.844	Migut.K00888	AT4G39330	ATCAD9,CAD9	cinnamyl alcohol dehydrogenase 9	Geraniol dehydrogenase 1	GO:0055114	oxidation-reduction process	0.0847614	3.96443	2.84559	0.589268	0.580465	4.91836	3.5722	5.62836	7.19788	9.22456	3.01992	1	71
Tv.c110321_g1_i3.26791	TRUE	0.82	Migut.D00338	AT3G63290	.	2-oxoglutarate (2OG) and Fe(II)-dependent oxygenase superfamily protein	.	GO:0055114	oxidation-reduction process	3.91987	4.10856	3.95732	3.38252	11.0389	2.45428	2.01458	3.66493	2.55125	4.00243	2.21771	3	107
Tv.c110356_g2_i3.17816	FALSE	NA	Migut.D00816	AT2G30490	ATC4H,C4H,CYP73A5,REF3	cinnamate-4-hydroxylase	Trans-cinnamate 4-monooxygenase	NA	NA	39.4012	116.864	157.278	80.6751	119.548	33.0381	50.7979	71.6108	73.2296	148.046	99.6712	2	105
Tv.c110512_g1_i3.17854	FALSE	NA	Migut.D02197	AT1G61560	ATMLO6,MLO6	Seven transmembrane MLO family protein	MLO-like protein 6	NA	NA	2.13684	11.7705	14.3607	2.25746	6.51398	5.22052	1.79074	1.11852	1.87751	5.59705	18.0159	1	90
Tv.c110651_g3_i7.21180	FALSE	NA	Migut.N03357	AT1G72190	.	D-isomer specific 2-hydroxyacid dehydrogenase family protein	.	NA	NA	16.7167	7.75793	8.16995	3.40036	7.47568	11.2258	11.0148	18.3053	11.1042	15.4426	7.29468	1	90
Tv.c110784_g1_i1.17917	TRUE	0.957	Migut.G00471	AT1G06620	.	2-oxoglutarate (2OG) and Fe(II)-dependent oxygenase superfamily protein	1-aminocyclopropane-1-carboxylate oxidase homolog 1	GO:0055114	oxidation-reduction process	52.6644	144.222	138.479	23.9345	258.041	84.8873	103.58	107.228	83.8833	165.736	49.953	4	69
Tv.c110829_g2_i3.17926	TRUE	NA	Migut.C01117	AT1G44170	ALDH3H1,ALDH4	aldehyde dehydrogenase 3H1	Aldehyde dehydrogenase	NA	NA	14.1474	4.1329	3.32977	1.78419	16.7965	14.9665	15.6938	54.1183	84.9398	15.5484	6.6584	NA	NA
Tv.c110874_g2_i1.17935	FALSE	NA	Migut.D00557	AT3G45140	ATLOX2,LOX2	lipoxygenase 2	Linoleate 13S-lipoxygenase 2-1, chloroplastic	NA	NA	1.06735	14.7749	19.9067	6.76008	20.83	40.9739	103.792	659.316	549.869	204.162	428.978	1	71
Tv.c110876_g3_i2.17937	FALSE	NA	Migut.E01083	AT2G45970	ATT1,CYP86A2	cytochrome P450, family 86, subfamily A, polypeptide 2	Cytochrome P450 86A22	NA	NA	0.845141	0.646273	0.757825	0.218036	0.247784	3.88708	10.6825	33.7584	37.2602	2.16442	0.33944	4	225
Tv.c110970_g6_i1.34684	TRUE	0.938	Migut.M02037	AT1G03475	ATCPO-I,HEMF1,LIN2	Coproporphyrinogen III oxidase	Oxygen-dependent coproporphyrinogen-III oxidase, chloroplastic	GO:0055114	oxidation-reduction process	59.6676	22.7761	25.3174	17.9579	21.2671	53.7756	62.0084	33.0056	27.2232	12.1901	7.13022	3	195
Tv.c111056_g1_i1.17973	TRUE	0.938	Migut.A01136	AT4G16760	ACX1,ATACX1	acyl-CoA oxidase 1	Peroxisomal acyl-coenzyme A oxidase 1	GO:0055114	oxidation-reduction process	10.4251	27.1847	30.4406	5.09486	14.4673	15.9866	28.2427	23.2732	13.885	40.1308	10.7777	3	48
Tv.c111068_g3_i3.34695	FALSE	NA	Migut.N01609	AT5G08410	FTRA2	ferredoxin/thioredoxin reductase subunit A (variable subunit) 2	.	NA	NA	10.3223	15.5076	10.9268	2.04507	22.3245	40.3286	43.8081	37.0162	41.5472	2.44909	5.13375	3	217
Tv.c111163_g1_i1.19839	FALSE	NA	Migut.F01469	AT3G09220	LAC5	laccase 5	Laccase-7	NA	NA	0	12.2704	15.5384	3.31499	29.3971	0.0672855	0	0	0	71.5741	18.741	2	115
Tv.c11121_g1_i1.2991	FALSE	NA	Migut.K00286	AT4G30440	GAE1	UDP-D-glucuronate 4-epimerase 1	UDP-glucuronate 4-epimerase 1	NA	NA	13.5121	80.7745	116.587	199.179	79.738	150.231	118.957	38.4344	72.9942	206.218	243.101	NA	NA
Tv.c111398_g2_i2.18054	TRUE	0.888	Migut.M00186	AT3G14610	CYP72A15	cytochrome P450, family 72, subfamily A, polypeptide 15	Secologanin synthase	GO:0055114	oxidation-reduction process	0	0	0.0476443	0	0	2.85643	3.57459	39.9706	11.8511	0	0	3	207
Tv.c111580_g1_i2.18103	TRUE	0.925	Migut.N00728	AT2G30490	ATC4H,C4H,CYP73A5,REF3	cinnamate-4-hydroxylase	Trans-cinnamate 4-monooxygenase	GO:0055114	oxidation-reduction process	1.41415	4.14147	3.10497	1.11637	1.68827	34.9876	24.9772	35.098	36.3312	1.33908	0.518231	4	232
Tv.c111643_g1_i1.18127	FALSE	NA	Migut.E00249	AT2G46960	CYP709B1	cytochrome P450, family 709, subfamily B, polypeptide 1	Cytochrome P450 CYP749A22	NA	NA	1.41702	10.0673	12.2342	4.62792	11.2934	0.951852	1.695	0.163597	0.150889	28.2662	31.6295	1	83
Tv.c111713_g1_i7.34772	FALSE	NA	Migut.H00116	AT5G14760	AO	L-aspartate oxidase	L-aspartate oxidase, chloroplastic	NA	NA	11.3341	0.946602	1.14159	1.74779	2.0111	11.0338	20.1755	14.2565	18.4442	4.78317	6.82382	3	206
Tv.c111733_g1_i4.23970	FALSE	NA	Migut.C01121	AT1G69740	HEMB1	Aldolase superfamily protein	Delta-aminolevulinic acid dehydratase 1, chloroplastic	NA	NA	15.1718	7.31527	6.45748	5.22898	4.25829	16.2368	13.5985	49.4798	25.4825	2.30881	2.07708	4	220
Tv.c111819_g1_i1.18165	FALSE	NA	Migut.D00452	AT4G28570	.	Long-chain fatty alcohol dehydrogenase family protein	Long-chain-alcohol oxidase FAO2	NA	NA	4.98175	9.11636	8.8769	3.78665	27.2051	19.3753	10.3942	9.89392	8.56029	19.6366	22.0036	NA	NA
Tv.c111855_g1_i1.18179	FALSE	NA	Migut.K00888	AT4G37990	ATCAD9,CAD9	cinnamyl alcohol dehydrogenase 9	8-hydroxygeraniol dehydrogenase	NA	NA	35.5663	308.673	328.391	230.492	195.916	733.445	176.642	185.707	240.186	580.944	1833.07	NA	NA
Tv.c111989_g3_i2.19909	FALSE	NA	Migut.N02610	AT3G45290	ATMLO3,MLO3	Seven transmembrane MLO family protein	MLO-like protein 3	NA	NA	0.225939	5.27495	5.61207	11.482	3.93057	2.87061	3.23745	4.21001	2.28847	16.8216	17.706	NA	NA
Tv.c112091_g1_i2.18250	FALSE	NA	Migut.M00186	AT3G14630	CYP72A15	cytochrome P450, family 72, subfamily A, polypeptide 15	Secologanin synthase	NA	NA	12.5657	34.3749	35.692	7.25308	12.9648	40.1736	68.4347	9.36688	15.9086	9.63303	15.1149	2	131
Tv.c112179_g2_i1.18278	TRUE	0.869	Migut.D00722	AT2G27150	AAO3,AOdelta,At-AO3,AtAAO3	abscisic aldehyde oxidase 3	Abscisic-aldehyde oxidase	GO:0055114	oxidation-reduction process	8.09992	5.71028	6.93411	0.807491	4.22926	9.943	16.5782	27.82	13.2413	21.797	15.4712	1	75
Tv.c112198_g1_i1.18287	TRUE	.	.	.	TvPhyllo	.	.	.	.	1.82394	6.00308	8.44009	0.501027	1.8279	8.37486	11.1029	23.4324	9.85439	15.185	4.02575	2	114
Tv.c114803_g1_i1.34842	FALSE	NA	.	.	.	.	Laccase	NA	NA	NA	NA	NA	NA	NA	NA	NA	NA	NA	NA	NA	NA	NA
Tv.c118434_g1_i1.18337	FALSE	NA	Migut.F01471	ATCG01240	.	Ribosomal protein S7p/S5e family protein	30S ribosomal protein S7	NA	NA	NA	NA	NA	NA	NA	NA	NA	NA	NA	NA	NA	NA	NA
Tv.c12198_g1_i1.7613	TRUE	0.948	Migut.H02168	AT1G20020	ATLFNR2,FNR2	ferredoxin-NADP(+)-oxidoreductase 2	Ferredoxin--NADP reductase, leaf-type isozyme, chloroplastic	GO:0055114	oxidation-reduction process	131.472	231.596	196.059	24.3466	82.3849	849.526	1135.13	743.428	575.825	12.3009	9.16722	4	220
Tv.c12426_g1_i1.13120	TRUE	0.939	Migut.K00734	AT3G61470	LHCA2	photosystem I light harvesting complex gene 2	Chlorophyll a-b binding protein 7, chloroplastic	GO:0009765	photosynthesis, light harvesting	85.8928	570.891	480.502	24.5665	75.3199	2302.41	1960.83	1053.52	1233.84	9.95071	20.0284	3	212
Tv.c137571_g1_i1.35005	FALSE	NA	.	ATMG00510	.	.	NADH-quinone oxidoreductase subunit D	NA	NA	NA	NA	NA	NA	NA	NA	NA	NA	NA	NA	NA	NA	NA
Tv.c1465_g1_i1.11442	FALSE	NA	Migut.H02485	AT4G36220	CYP84A1,FAH1	ferulic acid 5-hydroxylase 1	Cytochrome P450 84A1	NA	NA	0.222192	15.8161	18.2494	4.15556	6.65265	4.00885	6.36224	2.94325	1.84337	16.8263	10.1456	1	94
Tv.c2518_g1_i1.12806	TRUE	0.939	Migut.L02008	AT3G08940	LHCB4.2	light harvesting complex photosystem II	Chlorophyll a-b binding protein CP29.2, chloroplastic	GO:0009765	photosynthesis, light harvesting	172.84	391.08	302.457	26.8425	85.6946	2789.26	2024.23	1324.23	1515.8	16.3277	19.5144	3	215
Tv.c257_g1_i1.13522	FALSE	NA	Migut.A00315	AT3G26320	CYP71B34	cytochrome P450, family 71, subfamily B, polypeptide 34	Cytochrome P450 71D95	NA	NA	0.522059	26.0556	28.9223	6.04908	30.5893	0.366477	0.617774	0.0812487	0.414137	42.5753	39.9077	1	96
Tv.c2687_g2_i3.64	FALSE	NA	Migut.F01472	ATCG01230	.	ribosomal protein S12A	30S ribosomal protein S12, chloroplastic	NA	NA	31.0428	105.584	99.1741	119.06	38.4078	7.25994	31.8619	6.0658	17.8752	7.29926	8.8684	1	78
Tv.c2703_g1_i1.75	FALSE	NA	Migut.C01121	AT1G69740	HEMB1	Aldolase superfamily protein	Delta-aminolevulinic acid dehydratase 1, chloroplastic	NA	NA	91.5768	57.7194	51.2714	48.1401	62.4637	163.47	95.7637	138.869	86.8867	26.5977	17.7495	3	199
Tv.c3362_g1_i2.11775	TRUE	NA	Migut.C01118	AT1G77490	TAPX	thylakoidal ascorbate peroxidase	L-ascorbate peroxidase T, chloroplastic	NA	NA	0	0	0	95.1419	200.48	0	0	0	0	6.21141	0	1	75
Tv.c3569_g1_i1.288	TRUE	0.911	Migut.H00506	AT3G50820	OEC33,PSBO-2,PSBO2	photosystem II subunit O-2	Oxygen-evolving enhancer protein 1, chloroplastic	GO:0015979	photosynthesis	119.359	293.803	291.641	26.3359	98.308	1612.81	1798.73	817.253	1135.99	14.4971	7.36417	3	219
Tv.c3594_g1_i3.529	FALSE	NA	Migut.H00387	AT4G37310	CYP81D3	cytochrome P450, family 81, subfamily D, polypeptide 3	Cytochrome P450 81D1	NA	NA	0.425196	5.44788	4.72445	0.65509	0.618774	1.65138	1.58628	6.03637	7.81045	1.51375	0.270736	3	103
Tv.c3606_g1_i1.11449	FALSE	NA	Migut.H00386	AT4G37370	CYP81D8	cytochrome P450, family 81, subfamily D, polypeptide 8	Cytochrome P450 81D11	NA	NA	147.048	53.9025	60.907	140.34	89.0892	160.2	95.8811	43.2336	83.566	67.1735	146.906	NA	NA
Tv.c3832_g1_i1.3479	TRUE	0.953	Migut.K00815	AT4G39330	ATCAD6,CAD6	cinnamyl alcohol dehydrogenase 6	Probable mannitol dehydrogenase	GO:0055114	oxidation-reduction process	774.234	29.9053	31.5629	10.1015	5.55203	115.213	124.921	112.865	107.528	6.66004	6.28563	3	185
Tv.c3896_g1_i2.811	FALSE	NA	Migut.L01923	AT5G36110	CYP716A1	cytochrome P450, family 716, subfamily A, polypeptide 1	Beta-amyrin 28-oxidase	NA	NA	2.88331	2.29118	4.6376	2.13127	2.82372	3.40207	0.123213	0.307142	0.0886197	4.63524	4.02585	NA	NA
Tv.c3982_g1_i1.11470	FALSE	NA	Migut.M00203	AT3G14690	CYP72A15	cytochrome P450, family 72, subfamily A, polypeptide 15	Cytochrome P450 CYP72A219	NA	NA	1.72324	3.73876	9.77235	1.93281	0.865224	0.333461	0.232195	0	0.2358	0.73561	17.4738	1	70
Tv.c3996_g1_i1.814	FALSE	NA	Migut.O00447	AT3G48280	CYP71A22	cytochrome P450, family 71, subfamily A, polypeptide 22	Cytochrome P450 71A25	NA	NA	0.867451	0.0287089	0.211166	0	0	12.4777	16.9608	59.7167	41.3143	0	0	4	232
Tv.c4008_g1_i1.95	TRUE	0.972	Migut.N02156	AT2G48150	TvGPX4	glutathione peroxidase 5	Probable glutathione peroxidase 4	GO:0055114	oxidation-reduction process	126.658	198.269	172.061	78.2929	231.213	34.157	39.4163	29.3076	57.0501	97.4936	185.414	1	119
Tv.c4030_g1_i2.1031	TRUE	0.785	Migut.A00349	AT3G26300	CYP71B34	cytochrome P450, family 71, subfamily B, polypeptide 34	Premnaspirodiene oxygenase	GO:0055114	oxidation-reduction process	66.6934	42.1793	52.1738	19.9756	23.7031	20.1897	12.8077	11.1612	11.0322	44.955	32.7255	1	70
Tv.c4036_g1_i2.815	TRUE	0.98	Migut.L00085	AT3G26300	CYP71B34	cytochrome P450, family 71, subfamily B, polypeptide 34	Cytochrome P450 CYP736A12	GO:0055114	oxidation-reduction process	54.4332	13.5534	10.359	0.480625	5.63396	102.715	41.0294	14.0951	23.0151	0.722885	4.35208	3	182
Tv.c4057_g1_i1.817	FALSE	NA	Migut.C00648	AT5G25900	ATKO1,CYP701A3,GA3	GA requiring 3	Ent-kaurene oxidase, chloroplastic	NA	NA	41.5719	24.6541	23.3472	4.27222	12.3073	6.69646	3.49344	3.74694	3.15364	10.78	9.03741	3	72
Tv.c4090_g1_i3.11493	FALSE	NA	Migut.F01480	AT4G37360	CYP81F1,CYP91A2	cytochrome P450, family 91, subfamily A, polypeptide 2	Cytochrome P450 81D1	NA	NA	0.127207	2.78818	2.70689	0.476485	0.361725	0.955339	1.50797	36.6362	130.469	3.2744	0.292671	3	113
Tv.c4117_g1_i1.13148	FALSE	NA	Migut.B01239	AT3G06730	TRX P,TRX z	Thioredoxin z	Thioredoxin-like protein CITRX2, chloroplastic	NA	NA	146.72	52.0699	46.1893	6.69051	32.5585	68.8144	83.1256	61.1366	41.9725	11.9814	12.104	3	160
Tv.c4121_g1_i2.11503	FALSE	NA	Migut.M00203	AT3G14690	CYP72A15	cytochrome P450, family 72, subfamily A, polypeptide 15	Cytochrome P450 CYP72A219	NA	NA	58.8413	34.5758	53.9745	144.904	37.2398	43.2425	36.1308	15.6447	23.4248	22.2342	74.335	NA	NA
Tv.c4144_g2_i3.11512	TRUE	NA	Migut.A00827	AT4G12330	CYP706A6	cytochrome P450, family 706, subfamily A, polypeptide 6	Cytochrome P450 93A3	NA	NA	0.793521	0.0550006	0.0235361	0	0	0.0574932	0.660095	12.9152	81.8928	0.339878	0.163666	2	130
Tv.c4154_g2_i1.11515	FALSE	NA	Migut.N01863	AT2G40890	CYP98A3	cytochrome P450, family 98, subfamily A, polypeptide 3	Cytochrome P450 98A2	NA	NA	0	0	0	59.4699	169.116	0.0637969	0	0	0	6.22729	0	1	79
Tv.c4167_g1_i1.1460	FALSE	NA	Migut.L00079	AT3G26300	CYP71B10	cytochrome P450, family 71, subfamily B, polypeptide 10	Cytochrome P450 CYP736A12	NA	NA	NA	NA	NA	NA	NA	NA	NA	NA	NA	NA	NA	NA	NA
Tv.c4181_g1_i1.11523	FALSE	NA	Migut.J00852	AT5G36110	CYP716A1	cytochrome P450, family 716, subfamily A, polypeptide 1	Beta-amyrin 28-oxidase	NA	NA	4.28027	22.0139	36.2195	78.3327	155.087	12.7243	7.48513	15.1042	12.2998	98.8724	75.2161	NA	NA
Tv.c4185_g1_i5.11526	FALSE	NA	Migut.M00202	AT3G14690	CYP72A15	cytochrome P450, family 72, subfamily A, polypeptide 15	Cytochrome P450 CYP72A219	NA	NA	0	0	0	50.8873	188.751	0	0	0	0	1.45466	0	2	84
Tv.c4191_g2_i2.11528	FALSE	NA	Migut.M00680	AT3G14690	CYP72A15	cytochrome P450, family 72, subfamily A, polypeptide 15	Cytochrome P450 72A15	NA	NA	39.2206	21.7821	26.2028	63.1796	22.6592	5.18823	8.61612	12.994	8.48173	20.8346	16.7654	NA	NA
Tv.c4198_g1_i1.11530	FALSE	NA	Migut.A00315	AT3G26300	CYP71B34	cytochrome P450, family 71, subfamily B, polypeptide 34	Cytochrome P450 71D95	NA	NA	75.4923	112.886	322.348	84.2288	185.382	50.9259	38.9286	8.76987	5.54887	245.905	198.94	2	101
Tv.c4213_g2_i3.11534	FALSE	NA	Migut.H00212	AT5G38450	CYP735A1	cytochrome P450, family 735, subfamily A, polypeptide 1	Cytokinin hydroxylase	NA	NA	0.143745	22.2006	25.2179	54.524	36.9246	1.18398	0.278825	7.22477	3.04447	34.4904	65.5876	NA	NA
Tv.c4223_g1_i1.11544	TRUE	NA	Migut.N00728	AT2G30490	ATC4H,C4H,CYP73A5,REF3	cinnamate-4-hydroxylase	Trans-cinnamate 4-monooxygenase	NA	NA	0.517334	22.1931	23.9515	0.694762	1.44641	0.0419862	0.128155	0.0677434	0.217856	5.33635	24.0937	1	92
Tv.c4251_g1_i3.1464	FALSE	NA	Migut.D00860	AT5G58860	CYP86,CYP86A1	cytochrome P450, family 86, subfamily A, polypeptide 1	Cytochrome P450 86A1	NA	NA	1.98835	38.1558	56.2779	9.2197	39.9177	2.70786	1.84492	1.65021	2.07186	110.013	58.523	NA	NA
Tv.c4251_g3_i1.11564	TRUE	0.821	Migut.K01193	AT3G48270	CYP71A22	cytochrome P450, family 71, subfamily A, polypeptide 22	Cytochrome P450 71A6 (Fragment)	GO:0055114	oxidation-reduction process	0.905208	33.1033	38.6839	13.8567	21.9686	9.23643	8.22843	4.53416	7.64858	14.9538	4.64391	3	90
Tv.c4275_g1_i1.11569	TRUE	0.965	Migut.M00186	AT3G14610	CYP72A15	cytochrome P450, family 72, subfamily A, polypeptide 15	Cytochrome P450 CYP72A219	GO:0055114	oxidation-reduction process	252.272	191.989	189.313	11.8766	44.9807	1263.79	2444.5	284.405	410.895	28.467	26.1983	3	211
Tv.c4286_g1_i1.1466	FALSE	NA	Migut.N01701	AT1G05160	ATKAO1,CYP88A3,KAO1	cytochrome P450, family 88, subfamily A, polypeptide 3	Ent-kaurenoic acid oxidase 1	NA	NA	149.811	29.4322	29.6922	14.7793	26.3095	6.957	10.5675	6.97288	8.10511	24.3101	11.3271	2	86
Tv.c4289_g1_i3.11577	TRUE	NA	Migut.H01682	AT4G39490	CYP96A5	cytochrome P450, family 96, subfamily A, polypeptide 5	Alkane hydroxylase MAH1	NA	NA	0.0900377	0.0855671	0.0468414	0	0	2.00954	1.5951	198.059	285.983	0	0	4	232
Tv.c4294_g4_i1.11580	TRUE	0.856	Migut.B01881	AT1G01280	CYP703,CYP703A2	cytochrome P450, family 703, subfamily A, polypeptide 2	Cytochrome P450 703A2	GO:0055114	oxidation-reduction process	0.567231	0.693681	0.967829	0.51614	0.362623	3.21673	1.69255	59.0229	39.7471	0.863661	0.769386	3	221
Tv.c4304_g1_i3.1467	FALSE	NA	Migut.F00069	AT3G01900	CYP94B3	cytochrome P450, family 94, subfamily B, polypeptide 3	Cytochrome P450 94B3	NA	NA	4.91697	3.58103	7.10491	18.0242	2.73077	5.0424	7.95139	1.17737	1.77857	6.12919	13.38	NA	NA
Tv.c4320_g3_i5.11586	FALSE	NA	Migut.C01354	AT5G07990	CYP75B1,D501,TT7	Cytochrome P450 superfamily protein	Flavonoid 3'-monooxygenase	NA	NA	9.65687	0.352693	0.525314	0.172779	0.127253	12.0891	1.86102	2.6787	35.7886	0.442122	1.7988	2	180
Tv.c4330_g1_i2.11587	FALSE	NA	Migut.D00816	AT2G30490	ATC4H,C4H,CYP73A5,REF3	cinnamate-4-hydroxylase	Trans-cinnamate 4-monooxygenase	NA	NA	34.4102	176.15	206.791	1005.1	329.342	39.4467	65.6907	92.4368	100.77	146.591	66.0832	1	96
Tv.c4336_g3_i1.11588	TRUE	NA	Migut.N00163	AT5G05260	CYP79A2	cytochrome p450 79a2	Valine N-monooxygenase 1	NA	NA	0	0.0261592	0	0	0	0	0.0687285	81.9294	1472.25	0	0	2	124
Tv.c4339_g3_i1.11589	FALSE	NA	Migut.E01083	AT1G01600	ATT1,CYP86A2	cytochrome P450, family 86, subfamily A, polypeptide 2	Cytochrome P450 86A22	NA	NA	0.360575	1.07733	0.428927	1.08428	0.449533	7.24128	14.4903	69.4789	73.4763	4.26091	0.640414	3	202
Tv.c4353_g1_i1.12815	TRUE	0.937	Migut.J00907	AT1G19150	LHCA2*1,LHCA6	photosystem I light harvesting complex gene 6	Photosystem I chlorophyll a/b-binding protein 6, chloroplastic	GO:0009765	photosynthesis, light harvesting	32.9888	18.7576	15.5377	1.28383	9.51845	212.856	155.624	95.1737	100.35	0.879753	0.796167	3	211
Tv.c4366_g2_i1.11600	TRUE	0.938	Migut.F00677	AT5G05690	CBB3,CPD,CYP90,CYP90A,CYP90A1,DWF3	Cytochrome P450 superfamily protein	Cytochrome P450 90A1	GO:0055114	oxidation-reduction process	2.94376	2.92137	3.56856	0.161692	3.47204	10.2248	19.7228	33.8132	23.9583	3.20949	1.17137	3	219
Tv.c4370_g1_i1.11602	FALSE	NA	Migut.M00202	AT3G14690	CYP72A15	cytochrome P450, family 72, subfamily A, polypeptide 15	Cytochrome P450 CYP72A219	NA	NA	31.7738	99.7599	114.673	206.487	86.9994	17.1896	18.4127	10.2562	17.7923	93.9327	67.3353	NA	NA
Tv.c4376_g1_i6.11609	TRUE	0.865	Migut.O00285	AT1G73340	.	Cytochrome P450 superfamily protein	Abietadienol/abietadienal oxidase	GO:0055114	oxidation-reduction process	0.539421	9.01118	10.6903	0.576553	9.73664	0.0912094	0.181355	0	0.130703	4.53103	4.91781	3	141
Tv.c4379_g1_i1.11611	TRUE	0.954	Migut.L01746	AT3G52970	CYP76G1	cytochrome P450, family 76, subfamily G, polypeptide 1	Cytochrome P450 76A2	GO:0055114	oxidation-reduction process	141.419	11.6618	14.5852	1.47912	2.22903	154.075	552.743	14.6175	15.6102	4.65289	2.8165	3	192
Tv.c4380_g1_i2.11612	TRUE	0.911	Migut.O00788	AT2G23180	CYP96A10	cytochrome P450, family 96, subfamily A, polypeptide 10	Alkane hydroxylase MAH1	GO:0055114	oxidation-reduction process	1.56982	5.69337	5.30938	1.1184	5.6801	50.403	101.449	168.999	181.795	10.5158	0.670692	3	214
Tv.c4383_g1_i1.11614	TRUE	0.968	Migut.A00826	AT4G12320	CYP706A4	cytochrome P450, family 706, subfamily A, polypeptide 4	Flavonoid 3'-monooxygenase	GO:0055114	oxidation-reduction process	0	4.42695	3.26543	0.167187	1.99144	20.8199	40.7558	19.2337	21.3489	0	1.71788	4	225
Tv.c4399_g1_i1.11615	FALSE	NA	Migut.F00411	AT2G45510	CYP704A2	cytochrome P450, family 704, subfamily A, polypeptide 2	Cytochrome P450 704C1	NA	NA	17.7655	15.1131	19.6016	267.685	27.9458	11.3815	12.943	5.08974	6.9221	16.2134	22.9492	1	82
Tv.c4404_g1_i1.11618	TRUE	0.935	Migut.D00397	AT3G56630	CYP94B1	cytochrome P450, family 94, subfamily B, polypeptide 1	Cytochrome P450 94A1	GO:0055114	oxidation-reduction process	0.245311	5.46396	6.70308	0.381451	2.26006	8.09101	11.6827	7.54176	11.0766	3.46451	3.1936	3	205
Tv.c4405_g1_i1.11619	FALSE	NA	Migut.A00521	AT5G45340	CYP707A1	cytochrome P450, family 707, subfamily A, polypeptide 1	Abscisic acid 8'-hydroxylase 1	NA	NA	14.0902	9.84107	12.1391	0.399614	2.55793	30.7358	10.3251	6.82949	7.71109	2.21889	24.9172	NA	NA
Tv.c4409_g2_i1.11620	FALSE	NA	Migut.J01619	AT2G40890	CYP98A3	cytochrome P450, family 98, subfamily A, polypeptide 3	Cytochrome P450 98A3	NA	NA	NA	NA	NA	NA	NA	NA	NA	NA	NA	NA	NA	NA	NA
Tv.c4423_g1_i1.1021	FALSE	NA	Migut.M01951	AT1G31330	PSAF	photosystem I subunit F	Photosystem I reaction center subunit III, chloroplastic	NA	NA	126.07	452.638	371.862	45.2842	176.981	1836.49	1708.82	825.292	976.378	30.6523	59.5876	3	210
Tv.c4472_g1_i1.11800	FALSE	NA	Migut.H02545	AT4G33420	.	Peroxidase superfamily protein	Peroxidase 47	NA	NA	62.6592	91.3383	91.2087	152.442	61.862	57.7639	46.9862	39.1598	31.8007	56.5367	137.184	NA	NA
Tv.c4472_g2_i1.544	FALSE	NA	Migut.O00473	.	.	Cysteine/Histidine-rich C1 domain family protein	.	NA	NA	4.60381	85.097	108.082	18.5345	34.2832	0.622015	1.39821	0	0.280871	74.6059	200.037	1	92
Tv.c4488_g1_i1.11197	TRUE	0.93	Migut.H00702	AT5G64040	PSAN	photosystem I reaction center subunit PSI-N, chloroplast, putative / PSI-N, putative (PSAN)	Photosystem I reaction center subunit N, chloroplastic	GO:0015979	photosynthesis	15.4321	42.3048	37.1644	4.40612	13.7497	557.98	717.377	254.298	288.894	8.9605	6.04448	3	220
Tv.c4564_g1_i1.11244	TRUE	NA	Migut.H01014	AT2G20890	PSB29,THF1	photosystem II reaction center PSB29 protein	Protein THYLAKOID FORMATION 1, chloroplastic	NA	NA	14.4286	9.01066	7.03303	3.11662	1.86526	7.96553	7.47685	9.33379	3.98639	3.80794	6.73041	2	58
Tv.c4624_g1_i1.2604	FALSE	NA	Migut.K00361	AT2G07690	MCM5	Minichromosome maintenance (MCM2/3/5) family protein	DNA replication licensing factor MCM5	NA	NA	51.6127	29.2338	26.7673	10.8361	9.96688	23.4708	44.7954	40.3502	28.6618	27.6373	6.28772	4	112
Tv.c4636_g2_i1.663	TRUE	0.856	Migut.G00471	AT1G06620	.	2-oxoglutarate (2OG) and Fe(II)-dependent oxygenase superfamily protein	1-aminocyclopropane-1-carboxylate oxidase homolog 1	GO:0055114	oxidation-reduction process	62.9929	35.2272	41.7033	1.97668	17.8881	4.26385	4.02529	5.11897	1.90374	37.0463	7.54214	2	67
Tv.c47241_g1_i1.20437	FALSE	NA	Migut.M00597	AT1G30040	ATGA2OX2,GA2OX2	gibberellin 2-oxidase	Gibberellin 2-beta-dioxygenase 1	NA	NA	3.21934	0.387424	0.824124	0.0787652	0.205202	1.09392	0.783937	0.461195	4.16596	0	1.64138	NA	NA
Tv.c4726_g1_i1.11366	FALSE	NA	Migut.M01050	AT1G29040	.	.	.	NA	NA	10.7439	10.0498	11.1581	9.08764	2.52671	4.38219	6.62951	4.90573	7.39168	4.02223	4.84157	NA	NA
Tv.c4761_g1_i5.11391	TRUE	0.981	Migut.M02037	AT1G03475	ATCPO-I,HEMF1,LIN2	Coproporphyrinogen III oxidase	Oxygen-dependent coproporphyrinogen-III oxidase, chloroplastic	GO:0055114	oxidation-reduction process	105.824	21.7342	21.8066	22.3517	13.815	113.987	73.9786	65.6942	48.9287	20.7829	18.4362	2	183
Tv.c4773_g1_i1.11825	TRUE	0.779	Migut.M01316	AT4G21960	PRXR1	Peroxidase superfamily protein	Peroxidase 42	GO:0055114	oxidation-reduction process	205.901	2316.28	2063.67	516.54	1811.39	246.21	511.451	71.8979	176.495	957.937	522.119	4	111
Tv.c4796_g1_i2.1056	FALSE	NA	Migut.B01373	AT2G27660	.	Cysteine/Histidine-rich C1 domain family protein	.	NA	NA	0	0.839248	1.23965	0.457809	2.20188	0.0666085	0	0.106753	0.440049	9.23545	3.90096	NA	NA
Tv.c4808_g1_i1.11827	TRUE	0.792	Migut.M01494	AT1G30870	.	Peroxidase superfamily protein	Peroxidase 7	GO:0055114	oxidation-reduction process	0.694173	22.7921	24.656	8.37186	18.6537	0	0	0	0	7.35715	0	4	115
Tv.c4829_g3_i5.820	TRUE	0.777	Migut.F02131	AT4G36430	.	Peroxidase superfamily protein	Peroxidase 5	GO:0055114	oxidation-reduction process	0.230201	3.17308	2.86085	0.890599	0.162335	0.0937622	0	0	0	0.23728	0	4	103
Tv.c4899_g1_i2.11839	TRUE	0.843	Migut.K00525	AT5G42180	.	Peroxidase superfamily protein	Peroxidase 64	GO:0055114	oxidation-reduction process	4.43931	8.64381	8.37219	1.13779	6.6686	21.0407	44.9797	21.8428	15.3223	37.1214	2.00758	4	178
Tv.c4937_g1_i5.12639	FALSE	NA	Migut.B01381	AT2G44380	.	Cysteine/Histidine-rich C1 domain family protein	.	NA	NA	0.669915	23.3961	45.5674	17.8309	26.9586	3.56814	1.36478	0.55172	0.472955	82.8068	191.281	1	73
Tv.c4942_g1_i2.12641	FALSE	NA	Migut.L00102	AT4G39830	.	Cupredoxin superfamily protein	L-ascorbate oxidase	NA	NA	3.21512	3.77488	13.3577	27.8318	2.77951	13.1838	10.8314	1.58324	1.04308	9.64545	39.6951	NA	NA
Tv.c4943_g1_i1.11853	TRUE	NA	Migut.B00309	AT1G49570	.	Peroxidase superfamily protein	Peroxidase 10	NA	NA	0	96.225	99.2751	4.74547	485.001	2.5283	0.375541	0.21309	0	492.641	1912.37	1	87
Tv.c4946_g1_i1.12642	TRUE	0.964	Migut.M01332	AT4G22010	sks4	SKU5 similar 4	L-ascorbate oxidase homolog	GO:0055114	oxidation-reduction process	27.1035	54.9388	58.5665	12.3535	22.1211	51.3475	76.0018	105.34	80.5443	84.5071	12.3625	3	120
Tv.c4957_g1_i3.12648	FALSE	NA	Migut.B01369	AT2G27660	.	Cysteine/Histidine-rich C1 domain family protein	.	NA	NA	0	2.58685	2.16502	0.611392	4.15475	0	0	0.34207	0.752868	11.5719	6.23827	NA	NA
Tv.c4959_g1_i1.11858	TRUE	0.922	Migut.K00534	AT1G35190	.	2-oxoglutarate (2OG) and Fe(II)-dependent oxygenase superfamily protein	Probable 2-oxoglutarate-dependent dioxygenase At3g49630	GO:0055114	oxidation-reduction process	211.302	133.11	108.321	39.7704	105.209	228.225	213.627	137.004	129.165	71.4221	111.504	3	177
Tv.c5029_g1_i1.11872	FALSE	NA	Migut.H02079	AT1G30040	ATGA2OX2,GA2OX2	gibberellin 2-oxidase	Gibberellin 2-beta-dioxygenase 1	NA	NA	101.621	0.303309	0.553842	0	0.181648	4.77651	0.396223	2.12643	5.36123	0.857676	0.354297	1	85
Tv.c5030_g1_i2.11874	FALSE	NA	Migut.H00364	AT5G67400	.	Peroxidase superfamily protein	Peroxidase 73	NA	NA	3.74515	65.997	60.5184	16.7671	26.9811	21.7258	9.6102	5.63088	6.05496	57.8382	186.737	1	82
Tv.c5030_g1_i5.11878	FALSE	NA	Migut.J01496	AT4G37530	.	Peroxidase superfamily protein	Peroxidase 51	NA	NA	0.324653	3.44992	3.40778	731.44	1589.92	2.77266	1.21571	0.454013	0.842012	26.446	25.5058	1	93
Tv.c5068_g1_i1.12699	TRUE	0.852	Migut.H00473	AT4G37160	sks15	SKU5 similar 15	L-ascorbate oxidase homolog	GO:0055114	oxidation-reduction process	0	6.47539	8.36941	0.187903	0.207251	0	0.0577928	0	0	2.49687	1.02553	4	118
Tv.c5068_g2_i2.11892	FALSE	NA	Migut.B00622	AT2G41480	.	Peroxidase superfamily protein	Peroxidase N1	NA	NA	1.10175	78.3357	115.88	2.99032	2.65628	17.3378	2.56635	0.418206	0.236017	25.4276	190.18	1	73
Tv.c5115_g1_i1.803	TRUE	NA	Migut.D01947	ATCG00720	.	photosystem II reaction center protein B	Cytochrome b6	NA	NA	0.521726	0.403797	0.542064	512.408	3020.49	0.634927	5.24888	0.991754	2.44267	0	0.175826	NA	NA
Tv.c5120_g2_i1.12734	FALSE	NA	Migut.F01469	AT5G05390	LAC5	laccase 5	Laccase-12	NA	NA	0.986975	39.0579	42.3717	6.89301	35.7702	11.5113	16.3569	4.23879	4.86303	150.264	31.0403	2	92
Tv.c5128_g1_i1.11917	TRUE	0.812	Migut.H00154	AT3G28200	.	Peroxidase superfamily protein	Peroxidase 31	GO:0055114	oxidation-reduction process	6.29009	22.6497	26.4978	9.11568	15.4878	14.6214	23.7078	20.7249	27.3058	15.1491	4.68933	4	135
Tv.c5134_g1_i1.386	TRUE	0.94	Migut.H00159	AT2G04700	.	ferredoxin thioredoxin reductase catalytic beta chain family protein	Ferredoxin-thioredoxin reductase catalytic chain, chloroplastic	GO:0055114	oxidation-reduction process	15.921	31.4438	27.0507	5.97631	10.9553	31.6856	38.7461	28.7711	23.8559	7.83892	2.65438	3	201
Tv.c5138_g1_i2.11919	FALSE	NA	Migut.H02509	AT5G66390	.	Peroxidase superfamily protein	Peroxidase 72	NA	NA	0.158208	46.0889	45.522	5.69973	32.6798	2.34771	5.86313	0.156863	0.289671	78.8282	39.3374	3	99
Tv.c5156_g1_i2.10656	FALSE	NA	Migut.J01382	AT4G30720	.	FAD/NAD(P)-binding oxidoreductase family protein	Uncharacterized protein Cbei_0202	NA	NA	14.7142	5.61273	5.51051	1.2696	2.71546	30.2911	18.6835	21.4429	11.7506	5.07546	5.2104	3	208
Tv.c5168_g3_i4.11932	TRUE	0.931	Migut.F00584	AT5G05340	.	Peroxidase superfamily protein	Peroxidase 52	GO:0055114	oxidation-reduction process	0	0.107789	0.0913479	1000.55	262.519	0	0	0	0	53.6579	0.387522	1	87
Tv.c5192_g1_i1.11939	FALSE	NA	Migut.M01076	AT2G34060	.	Peroxidase superfamily protein	Peroxidase 19	NA	NA	5.58582	2.99668	3.90892	0.169059	7.03319	7.02526	12.1475	30.2162	17.3339	3.28664	0.309113	3	203
Tv.c5197_g1_i1.11941	FALSE	NA	Migut.K01063	AT4G16330	.	2-oxoglutarate (2OG) and Fe(II)-dependent oxygenase superfamily protein	Leucoanthocyanidin dioxygenase	NA	NA	19.7949	13.0005	11.1805	7.88153	37.6161	17.1256	15.2811	14.011	14.0732	15.811	31.7051	1	34
Tv.c5200_g1_i2.11944	TRUE	NA	Migut.F01105	AT5G51310	.	2-oxoglutarate (2OG) and Fe(II)-dependent oxygenase superfamily protein	Feruloyl CoA ortho-hydroxylase 2	NA	NA	2.43077	12.5906	13.0983	3.33015	13.8165	1.34506	1.54224	5.70252	1.31949	16.7733	18.4612	1	91
Tv.c5204_g1_i2.1492	FALSE	NA	Migut.N03181	AT5G42180	.	Peroxidase superfamily protein	Peroxidase 64	NA	NA	0.739622	69.5438	72.5074	19.3699	106.159	2.22821	4.1936	0.204441	0.539805	133.256	33.4807	3	130
Tv.c5206_g1_i1.11947	FALSE	NA	Migut.B00301	AT3G19000	.	2-oxoglutarate (2OG) and Fe(II)-dependent oxygenase superfamily protein	Protein DMR6-LIKE OXYGENASE 2	NA	NA	NA	NA	NA	NA	NA	NA	NA	NA	NA	NA	NA	NA	NA
Tv.c5209_g1_i1.11950	TRUE	0.769	Migut.F02128	AT4G36430	.	Peroxidase superfamily protein	Peroxidase 5	GO:0055114	oxidation-reduction process	0.828513	2.98998	1.95155	0.51968	0.857164	0.0943791	0	0	0	0.701434	0.224952	5	104
Tv.c5209_g1_i3.12764	TRUE	0.879	Migut.N01245	AT5G03260	LAC11	laccase 11	Laccase-11	GO:0055114	oxidation-reduction process	1.87447	39.8593	50.5627	13.3557	14.0038	30.5255	37.0269	54.4937	42.1607	100.094	30.5414	2	60
Tv.c5216_g2_i1.11956	FALSE	NA	Migut.E00453	AT1G14550	TvPRX1	Peroxidase superfamily protein	Lignin-forming anionic peroxidase	NA	NA	0	0.133996	6.27588	1.17215	0	0.535515	0	0	0	4.12302	23.8105	1	46
Tv.c5225_g1_i1.11960	FALSE	NA	Migut.M00400	AT3G01190	.	Peroxidase superfamily protein	Peroxidase 27	NA	NA	0.344848	143.762	153.687	13.3031	65.2627	0.561708	1.21578	0.71734	0.782244	53.737	122.541	1	102
Tv.c5229_g1_i2.11963	FALSE	NA	Migut.F02129	AT5G64120	.	Peroxidase superfamily protein	Peroxidase 5	NA	NA	2.41029	115.198	134.326	18.0046	98.8744	0.209611	0.0966907	0	0	127.992	289.363	1	88
Tv.c5236_g1_i2.12774	FALSE	NA	Migut.N03193	AT1G76160	sks5	SKU5 similar 5	L-ascorbate oxidase homolog	NA	NA	58.8864	107.634	109.334	43.7963	52.0744	277.128	137.283	200.369	108.22	134.908	13.0704	4	195
Tv.c5241_g1_i2.11969	FALSE	NA	Migut.C00965	AT1G71695	.	Peroxidase superfamily protein	Peroxidase 12	NA	NA	5.21187	0.382144	0.298319	185.505	20.3473	19.5267	32.6486	99.726	80.3297	12.874	0.993335	1	46
Tv.c5256_g1_i1.11974	TRUE	0.89	Migut.F01156	AT5G51890	.	Peroxidase superfamily protein	Peroxidase 66	GO:0055114	oxidation-reduction process	0.542403	40.086	48.7507	15.9261	20.4847	29.394	27.5894	43.3885	23.4769	68.8177	14.3541	3	51
Tv.c5262_g1_i1.11978	FALSE	NA	Migut.G01284	AT1G52820	.	2-oxoglutarate (2OG) and Fe(II)-dependent oxygenase superfamily protein	Probable 2-oxoglutarate-dependent dioxygenase AOP1.2	NA	NA	8.17758	128.781	134.85	11.4498	141.166	11.9242	10.6984	7.97238	5.77709	215.799	101.349	3	128
Tv.c5276_g1_i2.4961	FALSE	NA	Migut.G00948	AT3G45300	ATIVD,IVD,IVDH	isovaleryl-CoA-dehydrogenase	Isovaleryl-CoA dehydrogenase, mitochondrial	NA	NA	31.9254	66.2284	60.7485	32.901	32.5385	101.617	56.2371	54.973	50.3065	27.6327	34.4658	3	142
Tv.c5280_g1_i1.11984	FALSE	NA	Migut.B00088	AT4G35000	APX3	ascorbate peroxidase 3	L-ascorbate peroxidase 3, peroxisomal	NA	NA	282.295	145.764	143.16	130.41	84.7682	114.903	139.738	97.7197	115.521	55.666	99.6384	1	54
Tv.c5285_g2_i1.11985	FALSE	NA	Migut.C01063	AT1G77330	.	2-oxoglutarate (2OG) and Fe(II)-dependent oxygenase superfamily protein	1-aminocyclopropane-1-carboxylate oxidase 5	NA	NA	4.6241	28.7184	37.5738	1.53529	5.79893	0.964647	0.63051	1.93665	0.179829	10.2128	10.9103	5	118
Tv.c5295_g1_i1.11995	TRUE	0.906	Migut.C00769	AT1G44970	.	Peroxidase superfamily protein	Peroxidase 9	GO:0055114	oxidation-reduction process	0.210188	55.9142	66.9937	6.85801	42.8883	3.12531	6.15257	17.8004	8.22351	45.7201	14.498	4	110
Tv.c5306_g1_i1.12002	TRUE	0.82	Migut.I00824	AT1G52800	.	2-oxoglutarate (2OG) and Fe(II)-dependent oxygenase superfamily protein	Probable 2-oxoglutarate-dependent dioxygenase AOP1.2	GO:0055114	oxidation-reduction process	0	21.0813	21.117	1.1828	13.2095	0.205373	0	0.316932	0	24.3646	8.09065	3	111
Tv.c5307_g1_i1.12003	FALSE	NA	Migut.J01604	AT4G26010	.	Peroxidase superfamily protein	Peroxidase 44	NA	NA	4.05246	20.8234	21.0165	6.59433	20.5837	0.200595	0	0.618041	0.121712	46.5359	45.9468	2	91
Tv.c5309_g1_i1.12004	FALSE	NA	Migut.E00455	AT1G14550	.	Peroxidase superfamily protein	Lignin-forming anionic peroxidase	NA	NA	4.26142	124.921	133.817	16.3228	90.1188	56.0972	18.157	0.690524	0.861391	142.194	385.351	1	73
Tv.c5314_g1_i3.427	TRUE	0.83	Migut.C01106	AT1G44170	ALDH3H1,ALDH4	aldehyde dehydrogenase 3H1	Aldehyde dehydrogenase	GO:0055114	oxidation-reduction process	14.4402	32.9477	32.2331	27.0916	47.2453	5.48127	6.24508	5.31553	3.92195	28.5838	31.4388	NA	NA
Tv.c5323_g1_i1.12009	TRUE	0.797	Migut.B01562	AT1G52800	.	2-oxoglutarate (2OG) and Fe(II)-dependent oxygenase superfamily protein	Probable 2-oxoglutarate-dependent dioxygenase AOP1	GO:0055114	oxidation-reduction process	0	10.9285	10.0767	0.417565	3.79995	0.112093	0	0.691832	0	17.4599	4.92851	2	97
Tv.c5326_g1_i1.12010	FALSE	NA	Migut.E00451	AT1G14550	TvPRX2	Peroxidase superfamily protein	Lignin-forming anionic peroxidase	NA	NA	9.56158	119.065	112.282	59.412	101.481	0.275122	0	15.0257	15.0666	77.383	465.969	1	89
Tv.c5334_g1_i1.9497	TRUE	0.97	Migut.N02987	AT1G76450	.	Photosystem II reaction center PsbP family protein	PsbP domain-containing protein 3, chloroplastic	GO:0015979	photosynthesis	65.4982	30.5806	24.048	6.41197	6.63924	102.244	106.385	67.7301	44.4285	6.79827	5.97066	3	207
Tv.c5337_g1_i1.12016	TRUE	0.961	Migut.C00083	AT4G09010	APX4,TL29	ascorbate peroxidase 4	Thylakoid lumenal 29 kDa protein, chloroplastic	GO:0055114	oxidation-reduction process	45.5789	11.9444	9.47901	3.11033	5.49676	110.608	115.929	54.5666	55.586	4.24798	3.02296	3	215
Tv.c5347_g1_i1.6689	FALSE	NA	Migut.J01887	AT5G18170	GDH1	glutamate dehydrogenase 1	Glutamate dehydrogenase 1	NA	NA	0	0	0	70.2323	293.713	0	0	0	0	11.3786	0	2	85
Tv.c5356_g1_i1.2302	TRUE	0.838	Migut.D02073	AT1G70830	MLP28	MLP-like protein 28	MLP-like protein 28	GO:0006952	defense response	178.999	1635.92	1491.16	77.3314	1108.9	3.77673	8.47386	7.22114	10.325	1209.89	314.955	5	119
Tv.c5394_g1_i1.9507	TRUE	NA	Migut.M01877	AT1G30380	PSAK	photosystem I subunit K	Photosystem I reaction center subunit psaK, chloroplastic	NA	NA	54.8765	421.45	326.063	12.853	135.445	1837.12	931.307	607.027	650.206	11.5637	12.54	3	206
Tv.c5404_g1_i1.2630	TRUE	0.952	Migut.J01361	ATCG00350	.	Photosystem I, PsaA/PsaB protein	Photosystem I P700 chlorophyll a apoprotein A1	GO:0015979	photosynthesis	3.05198	6.65792	8.78638	2.77797	1.72288	78.383	622.328	81.0403	288.491	1.48369	5.22008	4	223
Tv.c5405_g3_i2.548	TRUE	NA	Migut.I00198	AT1G29930	AB140,CAB1,CAB140,LHCB1.3	chlorophyll A/B binding protein 1	Chlorophyll a-b binding protein 1B, chloroplastic	NA	NA	230.155	470.423	417.213	50.2227	169.364	2681.04	2130.08	1064.12	1263.49	12.0164	8.32068	3	209
Tv.c5445_g1_i1.9510	TRUE	0.939	Migut.M01552	AT5G08280	HEMC	hydroxymethylbilane synthase	Porphobilinogen deaminase, chloroplastic	GO:0033014	tetrapyrrole biosynthetic process	193.574	50.1747	49.2225	18.0394	41.7066	187.439	209.599	148.125	109.65	20.2872	32.329	3	202
Tv.c5498_g1_i1.4974	TRUE	NA	Migut.I00729	AT1G80560	ATIMD2,IMD2	isopropylmalate dehydrogenase 2	3-isopropylmalate dehydrogenase, chloroplastic	NA	NA	0	0	0	10.254	13.2841	0	0	0	0	0.608855	0	1	73
Tv.c5652_g2_i1.2335	TRUE	0.982	Migut.J01334	AT2G24270	ALDH11A3	aldehyde dehydrogenase 11A3	NADP-dependent glyceraldehyde-3-phosphate dehydrogenase	GO:0055114	oxidation-reduction process	30.2136	189.314	192.998	14.0026	60.0379	458.296	724.797	460.275	467.336	4.49045	0.541223	4	233
Tv.c5676_g1_i1.1416	TRUE	0.914	Migut.D00776	AT4G12800	PSAL	photosystem I subunit l	Photosystem I reaction center subunit XI, chloroplastic	GO:0015979	photosynthesis	119.172	528.878	456.914	24.3428	142.661	1139.52	1714.53	572.334	1059.15	10.5797	18.8628	3	210
Tv.c5682_g1_i1.10884	TRUE	0.938	Migut.C01071	AT4G37925	NDH-M	subunit NDH-M of NAD(P)H:plastoquinone dehydrogenase complex	NAD(P)H-quinone oxidoreductase subunit M, chloroplastic	GO:0055114	oxidation-reduction process	1.64617	10.3871	7.03172	0.420758	2.77271	88.3577	104.026	63.3287	51.0236	0	0	4	226
Tv.c56841_g1_i1.20326	TRUE	NA	Migut.H02027	AT1G78570	ATRHM1,RHM1,ROL1	rhamnose biosynthesis 1	Trifunctional UDP-glucose 4,6-dehydratase/UDP-4-keto-6-deoxy-D-glucose 3,5-epimerase/UDP-4-keto-L-rhamnose-reductase RHM1	NA	NA	0	0	0	37.1434	97.9319	0	0	0	0	6.54537	0	1	77
Tv.c5693_g1_i1.1981	FALSE	NA	Migut.N01052	AT1G11000	ATMLO4,MLO4	Seven transmembrane MLO family protein	MLO-like protein 4	NA	NA	1.70327	23.7392	31.862	21.3876	6.74607	0.528335	0.455916	1.43676	2.46954	16.276	2.57212	2	102
Tv.c5694_g1_i3.10224	FALSE	NA	Migut.F00698	AT2G40000	ATHSPRO2,HSPRO2	ortholog of sugar beet HS1 PRO-1 2	Nematode resistance protein-like HSPRO2	NA	NA	37.2746	24.0762	36.3916	156.821	28.1668	75.0949	82.1137	24.5178	84.2289	168.784	356.435	NA	NA
Tv.c5707_g1_i1.6743	TRUE	0.906	Migut.M00361	AT4G03280	PETC,PGR1	photosynthetic electron transfer C	Cytochrome b6-f complex iron-sulfur subunit, chloroplastic	GO:0055114	oxidation-reduction process	108.562	317.254	257.799	24.3735	162.873	1596.62	1627.08	1036.03	771.325	12.3962	13.0138	3	217
Tv.c5753_g2_i1.10935	TRUE	0.954	Migut.C01030	AT1G21350	.	Thioredoxin superfamily protein	.	GO:0055114	oxidation-reduction process	13.9836	5.95619	7.4698	1.92021	0.646411	26.9124	20.813	17.3033	12.8603	0.63153	0.528859	3	203
Tv.c5765_g1_i1.3498	FALSE	NA	Migut.A00187	AT5G25880	ATNADP-ME3,NADP-ME3	NADP-malic enzyme 3	NADP-dependent malic enzyme	NA	NA	25.4538	16.9223	23.9829	114.113	29.4937	48.4996	49.531	83.733	67.4792	54.0972	19.8386	NA	NA
Tv.c5769_g1_i3.9624	FALSE	NA	Migut.D00378	AT2G30570	PSBW	photosystem II reaction center W	Photosystem II reaction center W protein, chloroplastic	NA	NA	174.368	585.698	519.524	58.0645	278.081	1836.47	1404.12	856.248	1047.3	22.9508	31.6318	3	207
Tv.c5776_g2_i4.9633	TRUE	0.959	Migut.N01609	AT5G08410	FTRA2	ferredoxin/thioredoxin reductase subunit A (variable subunit) 2	.	GO:0015979	photosynthesis	29.3829	26.8946	21.9559	19.939	12.4602	125.645	140.537	86.3851	114.533	6.02568	7.3571	3	220
Tv.c57833_g2_i1.30781	TRUE	0.882	Migut.N01763	AT5G43330	.	Lactate/malate dehydrogenase family protein	Malate dehydrogenase, cytoplasmic	GO:0055114	oxidation-reduction process	0	0	0	1.54479	24.432	0	0	0	0	1.04712	0	2	86
Tv.c5802_g1_i1.8874	FALSE	NA	Migut.L02026	AT3G08950	.	electron transport SCO1/SenC family protein	Protein SCO1 homolog 1, mitochondrial	NA	NA	100.177	37.6994	35.0867	28.8541	45.5041	25.1989	26.4971	23.2369	23.5577	23.4538	8.50018	NA	NA
Tv.c5803_g1_i1.10978	TRUE	0.955	Migut.K00174	AT3G56940	ACSF,CHL27,CRD1	dicarboxylate diiron protein, putative (Crd1)	Magnesium-protoporphyrin IX monomethyl ester [oxidative] cyclase, chloroplastic	GO:0055114	oxidation-reduction process	161.462	218.899	191.305	22.4195	72.2606	799.845	734.324	390.976	330.841	14.515	9.00305	3	206
Tv.c5806_g1_i1.13267	TRUE	NA	Migut.B01629	AT2G45400	BEN1	NAD(P)-binding Rossmann-fold superfamily protein	Vestitone reductase	NA	NA	3.13805	1.99855	2.59427	0.423175	0.630743	1.61053	3.49279	262.854	93.3799	2.83207	2.52418	3	120
Tv.c5817_g1_i6.10322	TRUE	0.932	Migut.D00479	AT4G28660	PSB28	photosystem II reaction center PSB28 protein	Photosystem II reaction center PSB28 protein, chloroplastic	GO:0015979	photosynthesis	11.3079	19.1139	16.4572	1.21954	10.1862	63.0026	79.5244	50.199	42.6563	0.158085	0	3	216
Tv.c5855_g1_i2.6765	TRUE	0.955	Migut.F00551	AT5G51100	FSD2	Fe superoxide dismutase 2	Superoxide dismutase [Fe] 2, chloroplastic	GO:0055114	oxidation-reduction process	66.2837	4.49946	5.33083	3.2764	2.64547	22.8505	24.604	17.6458	12.0765	1.63426	0.578742	3	182
Tv.c5857_g1_i4.1120	TRUE	0.994	Migut.I00031	AT3G48000	ALDH2,ALDH2A,ALDH2B4	aldehyde dehydrogenase 2B4	Aldehyde dehydrogenase family 2 member B4, mitochondrial	GO:0055114	oxidation-reduction process	2.12514	7.79883	9.69417	0.205166	3.97323	57.2779	78.4354	70.4361	55.1296	7.51554	3.46303	4	233
Tv.c5870_g1_i1.13279	FALSE	NA	Migut.N02327	AT5G19440	.	NAD(P)-binding Rossmann-fold superfamily protein	Tetraketide alpha-pyrone reductase 1	NA	NA	1252	1219.68	1295.05	788.034	696.518	168.154	146.126	111.924	109.231	1467.03	1588.96	1	90
Tv.c5896_g1_i1.13291	TRUE	NA	Migut.N02327	AT1G51410	.	NAD(P)-binding Rossmann-fold superfamily protein	Cinnamoyl-CoA reductase 1	NA	NA	139.577	297.546	224.655	42.6305	137.948	2399.91	5981.04	2128.22	2943.59	36.8205	44.0645	4	224
Tv.c5905_g1_i1.2411	FALSE	NA	Migut.K00457	AT3G24503	ALDH1A,ALDH2C4,REF1	aldehyde dehydrogenase 2C4	Aldehyde dehydrogenase family 2 member C4	NA	NA	64.5218	139.294	149.091	72.9091	162.672	128.424	130.813	107.518	92.578	379.542	256.947	NA	NA
Tv.c5908_g1_i1.4435	FALSE	NA	Migut.H00307	AT2G22780	PMDH1	peroxisomal NAD-malate dehydrogenase 1	Malate dehydrogenase, glyoxysomal	NA	NA	475.397	124.598	133.19	95.9644	64.0299	92.1768	69.859	88.7144	94.3993	65.6589	57.7526	1	66
Tv.c5908_g1_i2.9703	FALSE	NA	Migut.N03006	AT2G44160	MTHFR2	methylenetetrahydrofolate reductase 2	Probable methylenetetrahydrofolate reductase	NA	NA	97.1607	60.1631	72.1676	119.421	109.387	116.538	170.034	271.86	260.59	163.218	23.8561	2	121
Tv.c59275_g1_i1.21596	TRUE	NA	Migut.K00174	AT3G56940	ACSF,CHL27,CRD1	dicarboxylate diiron protein, putative (Crd1)	Magnesium-protoporphyrin IX monomethyl ester [oxidative] cyclase, chloroplastic	NA	NA	0	0	0	85.8645	88.166	0	0	0	0	0	0	1	72
Tv.c5964_g1_i1.836	TRUE	0.955	Migut.C01408	AT4G10340	LHCB5	light harvesting complex of photosystem II 5	Chlorophyll a-b binding protein CP26, chloroplastic	GO:0009765	photosynthesis, light harvesting	230.718	585.969	428.538	32.6082	164.045	3154.67	2598.04	1431.86	1300.3	16.2097	14.2242	3	209
Tv.c5979_g1_i5.10432	TRUE	0.965	Migut.F00375	AT5G52100	crr1	Dihydrodipicolinate reductase, bacterial/plant	Dihydrodipicolinate reductase-like protein CRR1, chloroplastic	GO:0055114	oxidation-reduction process	26.288	7.31147	8.62442	1.74444	4.2971	30.8179	33.7068	23.4178	22.8353	2.87587	2.13443	3	209
Tv.c5988_g1_i2.6813	FALSE	NA	Migut.H00897	AT5G39890	.	Protein of unknown function (DUF1637)	Plant cysteine oxidase 2	NA	NA	65.3336	4.40327	4.12828	51.9169	11.7917	1.79326	3.50385	3.47698	4.13216	24.2659	4.22317	NA	NA
Tv.c5988_g2_i1.6814	FALSE	NA	Migut.H00897	AT5G39890	.	Protein of unknown function (DUF1637)	Plant cysteine oxidase 2	NA	NA	55.1778	6.81564	6.10975	65.8744	11.7816	1.56566	4.91611	6.06401	9.60545	25.9375	3.18143	NA	NA
Tv.c5990_g1_i1.7207	TRUE	0.929	Migut.D01165	ATCG00540	.	CemA-like proton extrusion protein-related	Cytochrome f	GO:0015979	photosynthesis	2.28054	3.02964	4.93095	1.15191	1.52219	2.85994	36.0457	6.22167	18.0379	0.44991	1.66985	2	215
Tv.c5995_g1_i1.2072	FALSE	NA	Migut.M00434	AT4G15440	CYP74B2,HPL1	hydroperoxide lyase 1	Linolenate hydroperoxide lyase, chloroplastic	NA	NA	15.0439	99.515	128.346	32.9808	48.7573	105.195	125.562	189.46	161.737	29.4964	13.0676	3	195
Tv.c5997_g1_i1.10447	FALSE	NA	Migut.D00371	AT4G02580	.	NADH-ubiquinone oxidoreductase 24 kDa subunit, putative	NADH dehydrogenase [ubiquinone] flavoprotein 2, mitochondrial	NA	NA	NA	NA	NA	NA	NA	NA	NA	NA	NA	NA	NA	NA	NA
Tv.c5999_g2_i1.12865	TRUE	0.959	Migut.H01901	AT5G54270	LHCB3,LHCB3*1	light-harvesting chlorophyll B-binding protein 3	Chlorophyll a-b binding protein 13, chloroplastic	GO:0009765	photosynthesis, light harvesting	112.669	203.898	154.082	24.0139	26.1389	2952.98	3039.18	1109.15	1213	6.17743	5.25052	3	216
Tv.c6029_g1_i1.1129	TRUE	NA	Migut.C01117	AT1G44170	ALDH3H1,ALDH4	aldehyde dehydrogenase 3H1	Aldehyde dehydrogenase	NA	NA	17.2932	35.082	36.4457	22.5656	34.1851	17.6552	16.9835	54.2642	64.1649	51.7061	14.9294	NA	NA
Tv.c6039_g1_i2.10482	TRUE	NA	Migut.D01186	AT4G25080	CHLM	magnesium-protoporphyrin IX methyltransferase	Magnesium protoporphyrin IX methyltransferase, chloroplastic	NA	NA	57.2394	26.34	22.5379	1.93013	9.39093	131.227	109.298	72.4083	92.9936	2.55162	1.9095	3	211
Tv.c6071_g1_i1.6858	FALSE	NA	Migut.M00661	AT3G14420	.	Aldolase-type TIM barrel family protein	Peroxisomal (S)-2-hydroxy-acid oxidase GLO2	NA	NA	91.8491	558.45	494.74	75.5396	165.784	1077.99	1198.86	504.442	647.776	45.1874	145.316	3	194
Tv.c6073_g1_i3.2102	TRUE	0.922	Migut.J00428	AT2G39200	ATMLO2,MLO2,PMR2	Seven transmembrane MLO family protein	MLO-like protein 6	GO:0006952	defense response	0.812707	0.908753	1.589	1.47016	3.49666	9.71401	23.1519	11.4346	8.54565	0.276298	0.614975	4	212
Tv.c6077_g1_i1.7209	TRUE	0.927	Migut.L01750	AT3G52960	.	Thioredoxin superfamily protein	Peroxiredoxin-2E, chloroplastic	GO:0055114	oxidation-reduction process	129.572	82.9641	110.065	84.1235	51.6813	180.694	164.158	140.738	169.667	77.0225	32.1924	3	212
Tv.c6088_g1_i1.13385	TRUE	0.957	Migut.H00107	AT5G14700	.	NAD(P)-binding Rossmann-fold superfamily protein	Tetraketide alpha-pyrone reductase 1	GO:0055114	oxidation-reduction process	12.6038	23.9301	23.58	94.1485	39.2274	14.7323	17.0377	18.2854	25.7381	17.8435	8.44637	1	71
Tv.c6092_g1_i1.9858	TRUE	0.903	Migut.E00226	.	PSBY,YCF32	photosystem II BY	.	GO:0015979	photosynthesis	22.3677	217.06	113.209	10.8745	58.641	649.63	621.178	368.826	543.736	14.8246	8.93984	3	219
Tv.c6093_g1_i1.13390	TRUE	0.835	Migut.M01913	AT1G30700	.	FAD-binding Berberine family protein	Reticuline oxidase-like protein	GO:0055114	oxidation-reduction process	0.301071	25.5719	38.5075	9.02657	66.7396	1.49849	0.3612	0.484454	0.401181	29.9742	327.432	1	102
Tv.c6103_g1_i2.9864	FALSE	NA	Migut.E00492	AT1G14810	.	semialdehyde dehydrogenase family protein	Aspartate-semialdehyde dehydrogenase	NA	NA	61.3358	39.3791	42.0816	12.6549	10.7703	29.4294	26.0406	37.429	24.0762	21.4632	14.1765	3	62
Tv.c6128_g2_i1.781	TRUE	0.938	Migut.B01319	AT3G63540	.	Mog1/PsbP/DUF1795-like photosystem II reaction center PsbP family protein	Thylakoid lumenal 19 kDa protein, chloroplastic	GO:0015979	photosynthesis	23.2076	44.1171	36.0062	4.18336	21.7093	446.075	277.565	162.458	170.647	16.9154	11.1205	3	215
Tv.c6129_g1_i2.2745	TRUE	0.91	Migut.D02323	AT1G08200	AXS2	UDP-D-apiose/UDP-D-xylose synthase 2	UDP-D-apiose/UDP-D-xylose synthase 2	GO:0055114	oxidation-reduction process	72.0482	110.94	114.968	76.9503	95.5704	128.502	163.856	240.769	162.931	128.056	63.4955	4	213
Tv.c6156_g2_i2.13427	FALSE	NA	Migut.M01912	AT4G20840	.	FAD-binding Berberine family protein	Reticuline oxidase-like protein	NA	NA	0.0264536	25.9687	33.1908	181.364	51.8025	0.500481	0.71811	0.600641	0.803159	92.9091	55.6063	NA	NA
Tv.c6159_g1_i1.4459	TRUE	0.957	Migut.A00273	AT5G11450	.	Mog1/PsbP/DUF1795-like photosystem II reaction center PsbP family protein	PsbP domain-containing protein 5, chloroplastic	GO:0015979	photosynthesis	75.8063	13.8282	13.294	7.78224	3.30268	38.8274	54.615	28.6875	22.2142	3.24406	2.96374	3	184
Tv.c6163_g1_i1.6904	TRUE	0.992	Migut.M00044	AT5G35790	G6PD1	glucose-6-phosphate dehydrogenase 1	Glucose-6-phosphate 1-dehydrogenase, chloroplastic	GO:0055114	oxidation-reduction process	43.2674	28.3646	31.6695	5.83169	19.4522	84.4377	86.0691	48.259	48.2412	10.8134	7.03857	3	212
Tv.c6201_g1_i1.9935	TRUE	0.904	Migut.N02606	AT5G60600	CLB4,CSB3,GCPE,HDS,ISPG	4-hydroxy-3-methylbut-2-enyl diphosphate synthase	4-hydroxy-3-methylbut-2-en-1-yl diphosphate synthase (ferredoxin), chloroplastic	GO:0055114	oxidation-reduction process	81.986	59.8465	67.6891	17.1712	52.5881	187.269	317.262	169.584	259.1	68.8874	89.1703	4	223
Tv.c6209_g1_i1.8928	TRUE	0.94	Migut.K01356	AT2G04700	.	ferredoxin thioredoxin reductase catalytic beta chain family protein	Ferredoxin-thioredoxin reductase catalytic chain, chloroplastic	GO:0055114	oxidation-reduction process	39.6044	49.2559	43.8214	17.769	33.5693	185.775	202.748	151.951	132.794	19.0479	11.2383	3	223
Tv.c6213_g1_i1.6938	FALSE	NA	Migut.J01887	AT5G18170	GDH1	glutamate dehydrogenase 1	Glutamate dehydrogenase 1	NA	NA	3.1561	19.0716	19.9838	4.4982	20.4789	21.9073	2.70025	22.9062	17.0492	115.444	512.261	1	43
Tv.c6223_g1_i1.13465	FALSE	NA	Migut.M01917	AT4G20820	.	FAD-binding Berberine family protein	Tetrahydrocannabinolic acid synthase	NA	NA	0	0.115552	0.226011	0.526996	0	5.90299	0.0650657	0	0	0.436439	14.7703	NA	NA
Tv.c6235_g1_i1.13475	FALSE	NA	Migut.M01912	AT4G20840	.	FAD-binding Berberine family protein	Reticuline oxidase-like protein	NA	NA	32.8475	71.9524	115.919	32.2087	105.879	66.1432	48.5354	24.4748	36.6754	63.9174	159.81	1	75
Tv.c6236_g1_i1.6952	FALSE	NA	Migut.F00544	AT5G07440	GDH2	glutamate dehydrogenase 2	Glutamate dehydrogenase A	NA	NA	52.0483	57.4593	68.4202	118.032	93.5135	38.5463	22.8794	70.4507	48.1593	119.535	109.391	NA	NA
Tv.c6246_g1_i1.5068	FALSE	NA	Migut.L01686	AT5G03290	IDH-V	isocitrate dehydrogenase V	3-isopropylmalate dehydrogenase, chloroplastic	NA	NA	NA	NA	NA	NA	NA	NA	NA	NA	NA	NA	NA	NA	NA
Tv.c6247_g1_i1.2568	TRUE	NA	Migut.L00350	AT1G70890	MLP28	MLP-like protein 28	MLP-like protein 43	NA	NA	0	0	0	169.053	1189.75	0	0	0	0	8.40191	0	2	86
Tv.c6249_g1_i1.5479	TRUE	0.926	Migut.A00391	AT2G24820	TIC55-II	translocon at the inner envelope membrane of chloroplasts 55-II	Protein TIC 55, chloroplastic	GO:0055114	oxidation-reduction process	10.8952	19.2466	21.1217	8.30819	11.6663	51.1869	49.8796	38.4184	45.1203	6.57295	3.30538	3	221
Tv.c6261_g2_i1.2187	FALSE	NA	Migut.L00852	AT2G17480	ATMLO8,MLO8	Seven transmembrane MLO family protein	MLO-like protein 8	NA	NA	38.9767	44.3611	66.0916	32.4502	57.1616	53.8304	38.8241	32.9806	38.8374	114.901	152.009	1	62
Tv.c6274_g1_i1.7232	FALSE	NA	Migut.D02370	AT3G44190	.	FAD/NAD(P)-binding oxidoreductase family protein	Apoptosis-inducing factor homolog A	NA	NA	2.57559	12.2337	15.5281	5.64262	6.28257	18.3017	17.8792	3.24781	3.93866	24.9614	53.2317	NA	NA
Tv.c6274_g4_i1.434	FALSE	NA	Migut.K01438	AT1G13440	GAPC-2,GAPC2	glyceraldehyde-3-phosphate dehydrogenase C2	Glyceraldehyde-3-phosphate dehydrogenase, cytosolic	NA	NA	148.489	143.986	143.467	185.317	70.7923	123.048	132.164	293.987	194.7	141.767	28.0308	NA	NA
Tv.c6280_g1_i2.5084	FALSE	NA	Migut.L00107	AT5G65110	ACX2,ATACX2	acyl-CoA oxidase 2	Acyl-coenzyme A oxidase 2, peroxisomal	NA	NA	99.8399	5.62347	6.37379	9.78968	3.1262	19.1449	12.6822	15.5733	24.1672	10.6742	16.7797	1	58
Tv.c6281_g1_i1.12893	TRUE	0.955	Migut.N01061	AT1G15820	CP24,LHCB6	light harvesting complex photosystem II subunit 6	Chlorophyll a-b binding protein CP24 10A, chloroplastic	GO:0009765	photosynthesis, light harvesting	59.2237	143.141	124.46	13.7936	40.783	1066.29	725.263	545.621	467.349	13.9568	2.08944	3	214
Tv.c6286_g3_i1.7001	FALSE	NA	Migut.D02293	AT2G28190	TvCSD2	copper/zinc superoxide dismutase 2	Superoxide dismutase [Cu-Zn], chloroplastic	NA	NA	376.792	425.222	392.413	338.462	189.321	503.499	570.307	274.332	437.779	137.436	140.735	3	170
Tv.c6310_g3_i3.7014	TRUE	0.892	Migut.K01420	AT5G40610	.	NAD-dependent glycerol-3-phosphate dehydrogenase family protein	Glycerol-3-phosphate dehydrogenase [NAD(+)]	GO:0055114	oxidation-reduction process	6.02727	5.58112	7.67311	3.77531	4.9613	6.306	10.8094	15.2958	14.7741	10.7484	2.51077	3	174
Tv.c6342_g1_i1.7246	TRUE	0.942	Migut.L01523	AT5G57030	LUT2	Lycopene beta/epsilon cyclase protein	Lycopene epsilon cyclase, chloroplastic	GO:0016117	carotenoid biosynthetic process	26.2587	13.485	8.7209	1.27666	6.17262	96.7442	82.9364	42.0065	50.1938	0.605253	1.17114	3	207
Tv.c6364_g1_i1.742	TRUE	0.978	Migut.B00927	AT4G15510	.	Photosystem II reaction center PsbP family protein	PsbP domain-containing protein 1, chloroplastic	GO:0015979	photosynthesis	47.7195	20.0494	19.5216	4.1689	5.78371	79.9465	90.5731	69.1645	42.3066	2.9077	0.686625	3	210
Tv.c6376_g1_i4.1151	FALSE	NA	Migut.B00335	AT1G49670	NQR	ARP protein (REF)	Zinc-binding alcohol dehydrogenase domain-containing protein 2	NA	NA	NA	NA	NA	NA	NA	NA	NA	NA	NA	NA	NA	NA	NA
Tv.c6391_g1_i1.5135	TRUE	0.978	Migut.D00963	AT1G17650	GLYR2,GR2	glyoxylate reductase 2	Glyoxylate/succinic semialdehyde reductase 2, chloroplastic	GO:0055114	oxidation-reduction process	42.8615	23.0695	23.1014	7.71188	12.6512	58.1079	51.5752	36.3922	28.8404	13.2264	6.48527	3	191
Tv.c6402_g1_i1.4475	FALSE	NA	Migut.M01839	AT4G27270	FQR1	flavodoxin-like quinone reductase 1	NAD(P)H dehydrogenase (quinone) FQR1	NA	NA	44.4425	291.682	283.782	538.912	341.714	147.04	127.188	125.372	180.381	545.473	218.921	NA	NA
Tv.c6407_g1_i2.8973	TRUE	0.867	Migut.J00779	AT4G29890	.	choline monooxygenase, putative (CMO-like)	Choline monooxygenase, chloroplastic	GO:0055114	oxidation-reduction process	14.5029	29.3269	26.532	17.9513	44.8808	25.8471	26.9366	24.0745	22.706	17.7685	11.7897	2	51
Tv.c6416_g1_i1.2933	TRUE	0.911	Migut.B00686	AT5G49740	ATFRO7,FRO7	ferric reduction oxidase 7	Ferric reduction oxidase 7, chloroplastic	GO:0055114	oxidation-reduction process	7.45096	17.7273	12.5726	6.65967	11.8418	117.824	188.829	55.837	139.11	6.95093	9.80715	3	225
Tv.c6430_g1_i2.7084	FALSE	NA	Migut.M00267	AT2G42670	.	Protein of unknown function (DUF1637)	Plant cysteine oxidase 4	NA	NA	50.6643	50.048	56.5211	17.6172	24.427	13.7235	17.0663	14.7017	19.989	30.5969	54.3581	1	86
Tv.c6438_g1_i1.8297	FALSE	NA	Migut.D01428	ATCG00430	.	photosystem II reaction center protein G	NAD(P)H-quinone oxidoreductase subunit K, chloroplastic	NA	NA	20.1404	26.6523	24.866	9.64918	5.8179	1.826	32.1889	1.92062	17.3088	0	1.0333	NA	NA
Tv.c6442_g1_i1.7090	TRUE	0.97	Migut.D00722	AT2G27150	AAO3,AOdelta,At-AO3,AtAAO3	abscisic aldehyde oxidase 3	Abscisic-aldehyde oxidase	GO:0055114	oxidation-reduction process	3.12887	5.27645	6.64771	2.25647	3.87587	14.7556	14.1607	29.7329	15.463	19.234	3.67348	3	127
Tv.c6452_g2_i1.4481	FALSE	NA	Migut.D01428	ATCG00430	.	photosystem II reaction center protein G	NAD(P)H-quinone oxidoreductase subunit K, chloroplastic	NA	NA	16.3484	23.9492	23.7304	10.8478	12.9062	1.10284	24.5117	1.606	14.0909	0.133032	0.678341	1	33
Tv.c6470_g1_i1.9012	TRUE	.	.	.	TvDHNAT1	.	.	.	.	20.4503	28.6639	20.7152	8.62135	31.3485	9.52309	10.5692	6.00404	13.725	14.1161	28.9277	0	101
Tv.c6471_g1_i2.2965	TRUE	0.871	Migut.N03046	AT5G16970	.	Zinc-binding dehydrogenase family protein	2-alkenal reductase (NADP(+)-dependent)	GO:0055114	oxidation-reduction process	30.5947	59.9872	76.9295	35.4059	105.713	18.9411	28.0502	22.3102	17.462	52.6132	67.3878	1	137
Tv.c6492_g1_i1.12968	TRUE	.	.	.	TvMenE	.	.	.	.	7.15994	13.2358	14.4523	1.39526	4.69558	17.2462	34.8153	22.4604	20.3035	11.081	3.6081	3	231
Tv.c6492_g1_i1.9036	TRUE	0.941	Migut.I00184	AT1G74470	.	Pyridine nucleotide-disulphide oxidoreductase family protein	Geranylgeranyl diphosphate reductase, chloroplastic	GO:0055114	oxidation-reduction process	72.3381	132.406	103.979	27.4209	34.5475	391.198	428.54	307.932	394.166	12.4363	5.05948	3	228
Tv.c6501_g2_i1.5193	TRUE	NA	Migut.A01136	AT4G16760	ACX1,ATACX1	acyl-CoA oxidase 1	Peroxisomal acyl-coenzyme A oxidase 1	NA	NA	141.504	43.1138	47.5053	29.6724	46.6415	79.2238	73.9229	112.827	104.168	94.4593	72.843	NA	NA
Tv.c6515_g2_i5.12985	TRUE	0.937	Migut.F01025	AT1G29930	AB180,CAB3,LHCB1.2	chlorophyll A/B binding protein 3	Chlorophyll a-b binding protein 3C, chloroplastic	GO:0009765	photosynthesis, light harvesting	272.147	351.32	281.024	62.7618	104.208	3673.06	3212.91	1950.52	2160.9	36.9833	20.3788	3	222
Tv.c6521_g1_i1.12988	TRUE	NA	Migut.H02086	AT1G61520	LHCA3	photosystem I light harvesting complex gene 3	Chlorophyll a-b binding protein 8, chloroplastic	NA	NA	64.4318	348.036	287.251	20.419	102.662	1138.9	1147.87	480.231	635.027	6.14693	2.26079	3	210
Tv.c65240_g1_i1.13854	FALSE	NA	Migut.N01863	AT2G40890	CYP98A3	cytochrome P450, family 98, subfamily A, polypeptide 3	Cytochrome P450 98A2	NA	NA	10.6397	79.3111	87.1377	192.05	179.54	27.9501	36.5063	41.8471	40.5602	149.99	36.0177	NA	NA
Tv.c6531_g1_i1.4491	TRUE	0.799	Migut.E01101	AT1G63460	TvGPX8	glutathione peroxidase 8	Probable glutathione peroxidase 8	GO:0055114	oxidation-reduction process	28.0071	69.2347	61.0094	18.9846	47.3571	17.6527	30.335	28.4953	31.1512	33.1032	27.9072	5	90
Tv.c6558_g1_i1.5225	FALSE	NA	Migut.J00147	AT3G51840	ACX4,ATG6,ATSCX	acyl-CoA oxidase 4	Acyl-coenzyme A oxidase 4, peroxisomal	NA	NA	195.57	47.4931	51.3204	72.725	43.4883	25.3726	20.5377	48.6178	50.4918	48.4814	37.005	NA	NA
Tv.c6561_g1_i2.5227	TRUE	0.912	Migut.I00729	AT1G80560	ATIMD2,IMD2	isopropylmalate dehydrogenase 2	3-isopropylmalate dehydrogenase 2, chloroplastic	GO:0055114	oxidation-reduction process	67.4047	44.437	44.7199	24.299	19.2275	52.3086	51.8749	46.5735	31.7515	29.9981	16.7673	2	152
Tv.c6591_g1_i1.5504	TRUE	0.91	Migut.D02297	AT3G44880	ACD1,LLS1,PAO	Pheophorbide a oxygenase family protein with Rieske [2Fe-2S] domain	Pheophorbide a oxygenase, chloroplastic	GO:0055114	oxidation-reduction process	31.02	47.3215	40.9343	10.5729	16.2831	118.178	75.3058	75.1264	70.1385	33.7941	28.9918	4	220
Tv.c6606_g2_i3.7300	TRUE	NA	Migut.B00021	AT4G35250	.	NAD(P)-binding Rossmann-fold superfamily protein	Uncharacterized protein ycf39	NA	NA	29.3954	60.1825	49.4643	11.4629	12.7359	183.755	189.111	109.841	106.064	23.0134	32.7628	3	218
Tv.c6621_g2_i2.1348	TRUE	.	.	.	TvMenA	.	.	.	.	46.4038	43.396	47.7118	19.52	23.9647	60.8992	75.7888	61.1826	48.5058	19.2546	22.0571	2	220
Tv.c6663_g1_i2.7756	FALSE	NA	Migut.H01166	ATCG00520	.	unfolded protein binding	Photosystem I assembly protein Ycf4	NA	NA	3.36803	7.46231	8.71091	5.31126	6.81292	1.55968	35.2017	5.76527	15.4322	1.05666	3.72799	3	127
Tv.c6675_g1_i1.6068	TRUE	NA	Migut.M01264	AT4G05180	PSBQ,PSBQ-2,PSII-Q	photosystem II subunit Q-2	Oxygen-evolving enhancer protein 3, chloroplastic	NA	NA	29.9699	114.62	104.019	25.8294	90.9662	404.637	460.199	216.945	259.042	11.3402	5.92833	3	208
Tv.c6683_g1_i1.7336	TRUE	0.839	Migut.D02432	AT3G10230	LYC	lycopene cyclase	Capsanthin/capsorubin synthase, chromoplastic	GO:0016117	carotenoid biosynthetic process	0.715753	70.9584	84.0225	10.7033	22.5247	1.25637	0.196475	4.575	1.67139	5.61441	0.890176	4	110
Tv.c6683_g2_i1.7337	FALSE	NA	Migut.D02432	AT3G10230	LYC	lycopene cyclase	Capsanthin/capsorubin synthase, chromoplastic	NA	NA	3.37545	46.5431	53.4383	36.9807	37.302	12.6951	8.81301	59.5584	54.5106	21.2064	13.1783	2	45
Tv.c6701_g1_i1.0	TRUE	.	.	.	TvMenG2	.	.	.	.	132.212	132.627	140.635	28.6562	88.7825	21.4951	15.2173	52.6302	18.6933	235.127	8.23911	2	79
Tv.c6701_g1_i2.5316	FALSE	NA	Migut.F02090	AT3G02630	FAB2,SSI2	Plant stearoyl-acyl-carrier-protein desaturase family protein	Stearoyl-[acyl-carrier-protein] 9-desaturase, chloroplastic	NA	NA	221.2	81.4234	80.5034	68.2249	40.5246	114.874	150.906	205.398	260.196	36.9255	68.0911	2	181
Tv.c6703_g1_i1.5317	FALSE	NA	Migut.B01073	AT3G04870	PDE181,SPC1,ZDS	zeta-carotene desaturase	Zeta-carotene desaturase, chloroplastic/chromoplastic	NA	NA	9.03478	50.7633	53.2129	11.3739	14.0351	19.4627	17.9372	54.724	53.3541	37.8141	37.8714	1	64
Tv.c6703_g1_i3.9199	FALSE	NA	Migut.F00619	AT5G34930	.	arogenate dehydrogenase	Arogenate dehydrogenase 1, chloroplastic	NA	NA	3.27215	18.9121	18.5123	6.66469	9.17269	5.70315	3.5132	3.72426	2.30335	12.6418	11.1017	3	103
Tv.c6720_g1_i2.5322	TRUE	0.826	Migut.G01174	AT2G43710	FAB2,SSI2	Plant stearoyl-acyl-carrier-protein desaturase family protein	Stearoyl-[acyl-carrier-protein] 9-desaturase, chloroplastic	GO:0055114	oxidation-reduction process	6.58352	166.412	168.438	22.0681	156.872	3.19291	7.92121	4.60934	4.10147	62.0626	20.7479	4	119
Tv.c6728_g1_i1.4560	TRUE	0.926	Migut.F01519	AT2G39470	PPL2	PsbP-like protein 2	Photosynthetic NDH subunit of lumenal location 1, chloroplastic	GO:0015979	photosynthesis	11.1279	8.02795	7.51129	0.514682	1.51929	35.7001	54.6332	25.5727	30.7514	0	0.264195	3	215
Tv.c6736_g3_i3.9225	TRUE	.	.	.	TvDHNAT2	.	.	.	.	59.554	84.3175	75.6036	104.791	93.0938	50.2617	58.1298	60.6675	87.9811	35.3257	42.2758	0	74
Tv.c6745_g1_i1.5334	FALSE	NA	Migut.B00640	AT3G09580	.	FAD/NAD(P)-binding oxidoreductase family protein	.	NA	NA	8.79847	13.0909	13.2899	11.3662	3.02782	24.982	12.3361	13.0115	12.9044	7.74306	3.44294	3	149
Tv.c6764_g1_i1.5352	TRUE	0.927	Migut.I01025	AT1G72970	EDA17,HTH	Glucose-methanol-choline (GMC) oxidoreductase family protein	Protein HOTHEAD	GO:0055114	oxidation-reduction process	22.7647	1.24229	1.35865	0.345295	0.335512	48.2683	74.9451	82.3856	74.6534	4.71316	1.39593	4	230
Tv.c6764_g2_i2.7387	FALSE	NA	Migut.N02831	AT1G58290	HEMA1	Glutamyl-tRNA reductase family protein	Glutamyl-tRNA reductase 1, chloroplastic	NA	NA	22.4677	44.408	39.6617	14.8439	13.9866	258.296	221.164	141.253	117.344	40.6715	41.9838	4	215
Tv.c6775_g1_i1.7394	TRUE	0.882	Migut.N01497	AT3G12290	.	Amino acid dehydrogenase family protein	Bifunctional protein FolD 2	GO:0055114	oxidation-reduction process	106.267	139.566	128.425	104.645	91.7594	64.2932	62.7897	85.6542	57.3588	103.599	50.7044	2	77
Tv.c6776_g1_i1.9270	TRUE	0.908	Migut.D00608	AT5G04590	SIR	sulfite reductase	Sulfite reductase 1 [ferredoxin], chloroplastic	GO:0055114	oxidation-reduction process	116.254	41.7959	48.219	36.2157	24.7175	135.747	142.374	81.9678	62.4474	51.9218	50.6707	3	186
Tv.c6795_g3_i1.9289	TRUE	0.952	Migut.J01360	ATCG00340	.	Photosystem I, PsaA/PsaB protein	Photosystem I P700 chlorophyll a apoprotein A2	GO:0015979	photosynthesis	0.612622	2.00274	5.55445	1.54956	1.24224	34.4121	242.103	31.3999	110.727	0.789688	1.37321	4	220
Tv.c6799_g1_i1.4587	TRUE	0.93	Migut.F01392	AT5G05580	FAD8	fatty acid desaturase 8	Omega-3 fatty acid desaturase, chloroplastic	GO:0055114	oxidation-reduction process	57.1161	33.1515	31.2333	6.4376	26.6329	161.149	192.303	152.151	126.984	16.0209	19.2386	3	221
Tv.c6801_g1_i2.5380	FALSE	NA	Migut.M00195	AT1G06290	ACX3,ATACX3	acyl-CoA oxidase 3	Acyl-coenzyme A oxidase 3, peroxisomal	NA	NA	NA	NA	NA	NA	NA	NA	NA	NA	NA	NA	NA	NA	NA
Tv.c6803_g2_i2.974	TRUE	0.955	Migut.D00498	.	PSAE-2	photosystem I subunit E-2	.	GO:0015979	photosynthesis	69.1517	308.881	228.124	13.5217	67.7867	631.716	588.301	334.339	272.258	22.6275	22.6968	3	198
Tv.c6809_g1_i1.4592	FALSE	NA	Migut.M01245	AT4G27270	TvQR2	flavodoxin-like quinone reductase 1	NAD(P)H dehydrogenase (quinone) FQR1	NA	NA	4.50297	6.48074	12.3867	2409.86	516.955	1.04866	1.69781	1.47206	0.536424	204.506	9.50667	1	100
Tv.c6821_g1_i1.7427	FALSE	NA	Migut.L00828	AT1G15140	.	FAD/NAD(P)-binding oxidoreductase	Fruit protein pKIWI502	NA	NA	NA	NA	NA	NA	NA	NA	NA	NA	NA	NA	NA	NA	NA
Tv.c6833_g1_i2.8414	TRUE	0.959	Migut.D01017	AT1G52230	PSAH-2,PSAH2,PSI-H	photosystem I subunit H2	Photosystem I reaction center subunit VI, chloroplastic	GO:0015979	photosynthesis	150.616	408.151	275.38	18.2363	84.9386	1362.45	1890.62	547.158	1098.79	15.9773	6.98841	3	213
Tv.c6833_g2_i1.8415	TRUE	NA	Migut.D01017	AT1G52230	PSAH-2,PSAH2,PSI-H	photosystem I subunit H2	Photosystem I reaction center subunit VI, chloroplastic	NA	NA	111.418	410.847	325.678	14.5426	100.683	1535.78	1483.96	544.853	815.819	14.9814	8.74485	3	211
Tv.c6838_g2_i1.4605	TRUE	0.922	Migut.H00307	AT2G22780	PMDH1	peroxisomal NAD-malate dehydrogenase 1	Malate dehydrogenase, glyoxysomal	GO:0055114	oxidation-reduction process	23.6914	94.9979	85.6019	6.72672	29.8573	363.961	407.754	244.616	202.992	0.48703	0.206564	3	219
Tv.c6842_g1_i5.4606	FALSE	NA	Migut.H01272	AT1G06680	OE23,OEE2,PSBP-1,PSII-P	photosystem II subunit P-1	Oxygen-evolving enhancer protein 2, chloroplastic	NA	NA	77.3269	300.454	246.464	30.8415	107.722	1499.17	1226.71	834.255	690.869	25.9463	12.7899	3	210
Tv.c6847_g1_i1.3076	TRUE	0.964	Migut.E00237	AT1G79530	GAPC,GAPC-1,GAPC1	glyceraldehyde-3-phosphate dehydrogenase C subunit 1	Glyceraldehyde-3-phosphate dehydrogenase	GO:0055114	oxidation-reduction process	0	0	8.77055	0.230598	0	0	0	0	0	0	0	4	112
Tv.c6870_g1_i1.3078	TRUE	0.819	Migut.H01664	AT1G16300	GAPCP-2	glyceraldehyde-3-phosphate dehydrogenase of plastid 2	Glyceraldehyde-3-phosphate dehydrogenase GAPCP2, chloroplastic	GO:0055114	oxidation-reduction process	362.809	319.028	374.858	140.707	129.998	85.141	159.249	196.407	181.118	119.325	98.7668	1	58
Tv.c6873_g2_i2.4623	TRUE	NA	Migut.M00690	AT1G78570	ATRHM1,RHM1,ROL1	rhamnose biosynthesis 1	Trifunctional UDP-glucose 4,6-dehydratase/UDP-4-keto-6-deoxy-D-glucose 3,5-epimerase/UDP-4-keto-L-rhamnose-reductase RHM1	NA	NA	0.0539566	1.28746	2.45779	52.7244	58.0236	0.445674	0.0396736	0.637497	0.414637	6.72558	0.231902	1	91
Tv.c6875_g2_i1.9345	TRUE	0.935	Migut.F02116	AT3G47390	PHS1	cytidine/deoxycytidylate deaminase family protein	Riboflavin biosynthesis protein PYRR, chloroplastic	GO:0055114	oxidation-reduction process	14.268	6.6385	6.07909	2.47776	6.8856	15.7087	10.8012	7.58028	8.46781	6.83303	5.24381	2	175
Tv.c6879_g1_i1.9351	TRUE	0.954	Migut.F02066	AT1G08550	AVDE1,NPQ1	non-photochemical quenching 1	Violaxanthin de-epoxidase, chloroplastic	GO:0055114	oxidation-reduction process	15.4732	13.2089	9.74044	1.35932	10.6816	89.7415	80.4217	66.0168	52.4387	3.96341	10.1054	3	216
Tv.c6880_g1_i2.9353	TRUE	0.938	Migut.I00061	AT5G49970	ATPPOX,PDX3,PPOX	pyridoxin (pyrodoxamine) 5\'-phosphate oxidase	Pyridoxine/pyridoxamine 5'-phosphate oxidase 1, chloroplastic	GO:0055114	oxidation-reduction process	31.9579	40.3532	39.0963	13.6037	26.7285	40.7251	46.1638	44.3642	39.6928	20.7894	22.3744	3	222
Tv.c6882_g2_i2.4631	FALSE	NA	Migut.A00774	AT4G11600	TvGPX6	glutathione peroxidase 6	Probable phospholipid hydroperoxide glutathione peroxidase	NA	NA	431.266	525.519	557.417	386.159	275.369	215.756	197.561	145.874	189.335	130.709	165.279	NA	NA
Tv.c6898_g1_i1.3539	FALSE	NA	Migut.J01106	AT1G79750	ATNADP-ME3,NADP-ME3	NADP-malic enzyme 3	NADP-dependent malic enzyme	NA	NA	43.942	349.614	328.42	142.718	266.171	130.245	127.978	228.884	272.071	511.137	435.762	NA	NA
Tv.c6909_g1_i2.7475	FALSE	NA	Migut.M01895	AT4G05390	ATRFNR2,RFNR2	root FNR 2	Ferredoxin--NADP reductase, root-type isozyme, chloroplastic	NA	NA	37.1243	112.894	119.989	104.832	71.3553	19.1459	43.4184	31.6991	38.3078	40.3828	60.3854	NA	NA
Tv.c6915_g2_i3.4654	FALSE	NA	Migut.F01470	ATCG01250	.	NADH-Ubiquinone/plastoquinone (complex I) protein	NAD(P)H-quinone oxidoreductase subunit 2 B, chloroplastic	NA	NA	9.20297	13.1874	23.3896	4.7995	18.6788	7.63317	70.7558	5.00903	37.5569	2.27425	7.49075	2	116
Tv.c6922_g1_i2.7486	FALSE	NA	Migut.J01745	AT2G41680	NTRC	NADPH-dependent thioredoxin reductase C	NADPH-dependent thioredoxin reductase 3	NA	NA	22.4322	16.9843	13.5552	2.46372	3.47211	78.2109	60.2417	60.3668	39.5445	7.78615	7.28432	4	217
Tv.c6924_g1_i1.4662	TRUE	NA	Migut.H02027	AT1G78570	ATRHM1,RHM1,ROL1	rhamnose biosynthesis 1	Trifunctional UDP-glucose 4,6-dehydratase/UDP-4-keto-6-deoxy-D-glucose 3,5-epimerase/UDP-4-keto-L-rhamnose-reductase RHM1	NA	NA	NA	NA	NA	NA	NA	NA	NA	NA	NA	NA	NA	NA	NA
Tv.c6925_g1_i2.1344	TRUE	0.945	Migut.J01681	AT3G10230	LYC	lycopene cyclase	Lycopene beta cyclase, chloroplastic	GO:0016117	carotenoid biosynthetic process	9.09502	10.753	9.72227	2.20521	5.04421	23.1106	22.4965	19.4188	19.3386	4.78093	4.89407	3	218
Tv.c6932_g1_i2.7802	FALSE	NA	Migut.H01648	AT1G65930	cICDH	cytosolic NADP+-dependent isocitrate dehydrogenase	Isocitrate dehydrogenase [NADP]	NA	NA	15.5644	12.7766	13.5073	36.0749	30.3112	20.7947	11.8589	21.9015	32.7565	31.517	11.5116	NA	NA
Tv.c6933_g1_i1.4667	TRUE	0.936	Migut.B00505	AT3G55330	PPL1	PsbP-like protein 1	PsbP-like protein 1, chloroplastic	GO:0015979	photosynthesis	29.5206	31.4983	28.5367	3.79287	12.9334	197.913	181.541	83.367	96.2201	8.1997	4.89313	3	213
Tv.c6936_g2_i1.4304	TRUE	0.804	Migut.M01947	AT3G19820	CBB1,DIM,DIM1,DWF1,EVE1	cell elongation protein / DWARF1 / DIMINUTO (DIM)	Delta(24)-sterol reductase	GO:0055114	oxidation-reduction process	105.219	172.864	176.126	29.9879	37.873	77.7674	87.9848	100.829	98.83	182.842	49.2995	3	40
Tv.c6939_g1_i1.7502	TRUE	0.959	Migut.E00397	AT1G15140	.	FAD/NAD(P)-binding oxidoreductase	Fruit protein pKIWI502	GO:0055114	oxidation-reduction process	23.8282	16.2385	16.5551	9.28686	4.78682	70.7395	75.0385	49.0312	49.8057	5.71862	10.102	3	217
Tv.c6941_g1_i1.4308	FALSE	NA	Migut.N01707	AT1G02205	CER1	Fatty acid hydroxylase superfamily	Protein ECERIFERUM 1	NA	NA	14.4914	1.46322	1.57631	0.26517	4.77848	40.7172	62.4435	1136.03	1295.42	19.7475	1.67535	3	213
Tv.c6954_g1_i1.976	TRUE	0.959	Migut.M01066	AT5G45930	CH-42,CH42,CHL11,CHLI-1,CHLI1	P-loop containing nucleoside triphosphate hydrolases superfamily protein	Magnesium-chelatase subunit ChlI, chloroplastic	GO:0015979	photosynthesis	74.4033	36.2186	29.9585	12.043	28.5304	206.959	182.594	198.346	145.059	8.02392	7.83414	3	220
Tv.c6971_g1_i4.7520	FALSE	NA	Migut.K00482	AT2G26670	ATHO1,GUN2,HO1,HY1,HY6,TED4	Plant haem oxygenase (decyclizing) family protein	Heme oxygenase 1, chloroplastic	NA	NA	72.5024	74.4754	57.818	12.8573	30.9704	68.9081	69.0163	40.572	51.1461	15.8942	19.0288	2	163
Tv.c6986_g1_i1.8544	FALSE	NA	Migut.G00327	AT1G03130	PSAD-2	photosystem I subunit D-2	Photosystem I reaction center subunit II, chloroplastic	NA	NA	102.674	460.559	376.869	20.9166	181.412	1902.76	1284.95	694.056	1136.76	42.9675	38.2903	3	209
Tv.c7024_g2_i1.4737	TRUE	0.917	Migut.I00183	AT3G47520	MDH	malate dehydrogenase	Malate dehydrogenase, chloroplastic	GO:0055114	oxidation-reduction process	0	0	0	60.7416	98.7175	0	0	0	0	3.02511	0	NA	NA
Tv.c7033_g1_i3.7554	FALSE	NA	Migut.M01895	AT1G30510	ATRFNR2,RFNR2	root FNR 2	Ferredoxin--NADP reductase, root-type isozyme, chloroplastic	NA	NA	67.8802	255.231	303.525	137.838	154.63	11.321	21.8227	18.1692	20.1082	15.1717	25.6451	4	90
Tv.c7040_g1_i1.6138	TRUE	0.904	Migut.M01264	AT4G05180	PSBQ,PSBQ-2,PSII-Q	photosystem II subunit Q-2	Oxygen-evolving enhancer protein 3-2, chloroplastic	GO:0015979	photosynthesis	140.64	220.064	199.375	29.7504	159.149	2543	2271.45	1599.17	1289.99	31.5706	17.4359	3	219
Tv.c7081_g2_i4.6160	FALSE	NA	Migut.O00392	AT1G48130	ATPER1,PER1	1-cysteine peroxiredoxin 1	1-Cys peroxiredoxin	NA	NA	1039.38	27.6322	35.0003	0.514422	0	1.52743	0.77294	9.53301	15.6638	0.645063	2.90366	1	65
Tv.c7095_g1_i1.605	FALSE	NA	Migut.M00639	.	.	.	Polyphenol oxidase II, chloroplastic	NA	NA	257.384	462.014	522.903	142.38	612.093	9.58038	6.57384	1.13959	3.56984	907.135	608.201	2	125
Tv.c7109_g1_i2.4814	TRUE	0.852	Migut.O00615	AT4G12290	.	Copper amine oxidase family protein	Primary amine oxidase	GO:0055114	oxidation-reduction process	11.9001	70.5982	73.2312	8.83369	32.3902	26.864	21.5372	23.1505	22.9667	27.5236	23.1895	4	95
Tv.c7112_g2_i1.7599	FALSE	NA	Migut.N00291	AT3G23510	.	Cyclopropane-fatty-acyl-phospholipid synthase	Tuberculostearic acid methyltransferase UfaA1	NA	NA	9.09594	147.295	161.588	29.9344	79.6001	3.46181	12.1541	8.53719	2.5743	67.3347	104.27	1	106
Tv.c7116_g2_i1.7600	FALSE	NA	Migut.J01662	AT5G04140	FD-GOGAT,GLS1,GLU1,GLUS	glutamate synthase 1	Ferredoxin-dependent glutamate synthase 1, chloroplastic/mitochondrial	NA	NA	8.47808	31.4891	34.4583	8.83027	16.1761	266.9	329.415	202.998	168.34	85.0208	94.3617	3	212
Tv.c7118_g1_i1.5588	TRUE	NA	Migut.N01616	AT1G62620	FMO GS-OX5	flavin-monooxygenase glucosinolate S-oxygenase 5	Flavin-containing monooxygenase FMO GS-OX-like 3	NA	NA	NA	NA	NA	NA	NA	NA	NA	NA	NA	NA	NA	NA	NA
Tv.c7131_g1_i1.6197	TRUE	0.979	Migut.J00718	AT5G06290	2-Cys Prx B,2CPB	2-cysteine peroxiredoxin B	2-Cys peroxiredoxin BAS1-like, chloroplastic	GO:0055114	oxidation-reduction process	414.639	242.145	223.96	67.4046	148.053	482.621	709.793	511.418	412.55	38.3729	22.1949	3	211
Tv.c7136_g1_i1.8656	FALSE	NA	Migut.D00559	AT3G20790	.	NAD(P)-binding Rossmann-fold superfamily protein	.	NA	NA	44.0986	35.6131	41.8673	19.2423	58.449	27.6684	17.93	27.2519	17.7267	29.1468	26.8513	2	82
Tv.c7139_g1_i1.3106	FALSE	NA	Migut.A00231	AT1G22430	.	GroES-like zinc-binding dehydrogenase family protein	Alcohol dehydrogenase-like 1	NA	NA	62.4635	3.17637	5.05981	1.17599	1.98298	61.2701	159.841	72.1976	211.524	0.961171	0.864579	3	223
Tv.c7143_g1_i6.8662	TRUE	0.955	Migut.D00633	AT1G50450	.	Saccharopine dehydrogenase	.	GO:0055114	oxidation-reduction process	10.5018	5.92805	5.4588	1.3705	2.06921	20.216	20.4941	32.7245	13.9975	4.08713	1.66845	4	226
Tv.c7148_g1_i2.7886	TRUE	0.916	Migut.B00762	AT1G57770	.	FAD/NAD(P)-binding oxidoreductase family protein	Prolycopene isomerase, chloroplastic	GO:0055114	oxidation-reduction process	17.9693	10.4884	8.51735	3.17478	5.53941	26.4509	32.3655	32.7726	27.5523	6.49984	5.83679	4	227
Tv.c71520_g1_i1.21401	TRUE	0.978	Migut.H02509	AT5G66390	.	Peroxidase superfamily protein	Peroxidase 72	GO:0055114	oxidation-reduction process	0	0.774676	0.478295	73.6779	8.51398	0.136898	0.122504	0	0.558102	1.23312	0.185463	1	83
Tv.c7159_g1_i1.966	TRUE	0.998	Migut.E01566	AT4G33010	AtGLDP2,GLDP2	glycine decarboxylase P-protein 2	Glycine dehydrogenase (decarboxylating), mitochondrial	GO:0055114	oxidation-reduction process	16.2999	82.1469	80.1862	3.66702	26.3793	467.768	803.061	474.175	475.194	30.4898	13.173	4	235
Tv.c7205_g1_i2.5627	TRUE	0.903	Migut.E01379	AT4G19380	.	Long-chain fatty alcohol dehydrogenase family protein	Long-chain-alcohol oxidase FAO4A	GO:0055114	oxidation-reduction process	1.75678	12.0291	17.3903	9.78799	9.15511	17.9741	13.6514	46.4515	31.8343	18.9242	8.3749	2	106
Tv.c7209_g1_i1.3119	TRUE	0.902	Migut.B01656	AT1G23740	.	Oxidoreductase, zinc-binding dehydrogenase family protein	2-methylene-furan-3-one reductase	GO:0055114	oxidation-reduction process	0	0.229134	0.0965018	0	0	138.451	35.5142	8.94664	37.7016	0	1.8194	3	209
Tv.c7221_g1_i1.5634	TRUE	0.959	Migut.D02549	AT4G25650	ACD1-LIKE,PTC52,TIC55-IV	ACD1-like	Protochlorophyllide-dependent translocon component 52, chloroplastic	GO:0055114	oxidation-reduction process	13.0616	48.1289	32.2793	6.44789	12.527	97.5802	102.384	52.0214	72.7558	3.92264	1.39149	3	211
Tv.c7240_g1_i2.4887	TRUE	NA	Migut.I00183	AT3G47520	MDH	malate dehydrogenase	Malate dehydrogenase, chloroplastic	NA	NA	61.1311	54.2989	63.855	80.9899	39.6033	42.68	43.6671	82.8488	54.3107	52.6947	13.1737	NA	NA
Tv.c72590_g1_i2.21358	TRUE	0.842	Migut.J00907	AT1G19150	LHCA2*1,LHCA6	photosystem I light harvesting complex gene 6	Photosystem I chlorophyll a/b-binding protein 6, chloroplastic	GO:0009765	photosynthesis, light harvesting	0	0	0	3.525	32.8678	0	0	0	0	0	0	NA	NA
Tv.c7280_g3_i7.0	TRUE	.	.	.	TvMenG1	.	.	.	.	13.0044	2.6919	2.28038	1.8035	0.516307	16.1441	12.8763	6.4339	7.65522	0.735671	0	2	190
Tv.c7331_g1_i1.8010	TRUE	0.855	Migut.K00926	AT5G37510	CI76,EMB1467	NADH-ubiquinone dehydrogenase, mitochondrial, putative	NADH dehydrogenase [ubiquinone] iron-sulfur protein 1, mitochondrial	GO:0055114	oxidation-reduction process	82.5846	112.986	121.085	60.6893	47.8464	154.303	155.914	204.322	223.43	145.532	97.4969	3	212
Tv.c7341_g1_i2.5692	TRUE	0.909	Migut.I00252	AT5G07800	.	Flavin-binding monooxygenase family protein	Flavin-containing monooxygenase FMO GS-OX-like 9	GO:0055114	oxidation-reduction process	1.43521	2.20496	1.747	0.659673	2.42532	2.90156	3.77498	4.5987	2.73425	4.13692	1.27117	3	146
Tv.c7349_g1_i2.6356	TRUE	.	.	.	TvICS	.	.	.	.	3.30131	17.4668	19.4206	3.54258	16.9065	10.7711	15.7236	15.7906	10.2875	19.1563	2.37193	4	81
Tv.c7349_g1_i2.8025	TRUE	0.857	Migut.I00895	AT3G21360	.	2-oxoglutarate (2OG) and Fe(II)-dependent oxygenase superfamily protein	Clavaminate synthase-like protein At3g21360	GO:0055114	oxidation-reduction process	12.8556	56.1371	44.3653	6.64935	14.2355	1.51889	2.23696	6.18491	4.50288	3.29228	0.310059	5	96
Tv.c7352_g1_i2.8028	TRUE	0.878	Migut.E01226	AT5G41670	.	6-phosphogluconate dehydrogenase family protein	6-phosphogluconate dehydrogenase, decarboxylating 2, chloroplastic	GO:0055114	oxidation-reduction process	61.7027	111.494	136.379	45.6439	35.1537	32.4922	39.3164	37.6067	41.421	46.1472	39.5811	4	94
Tv.c7483_g1_i1.3196	FALSE	NA	Migut.K00690	AT1G13440	GAPC,GAPC-1,GAPC1	glyceraldehyde-3-phosphate dehydrogenase C subunit 1	Glyceraldehyde-3-phosphate dehydrogenase 2, cytosolic	NA	NA	NA	NA	NA	NA	NA	NA	NA	NA	NA	NA	NA	NA	NA
Tv.c7486_g1_i1.6456	TRUE	0.946	Migut.N01763	AT5G43330	.	Lactate/malate dehydrogenase family protein	Malate dehydrogenase, cytoplasmic	GO:0055114	oxidation-reduction process	0.126732	4.627	4.88501	0.23714	2.69786	3.29395	3.82378	9.97933	4.21287	7.48836	3.16823	4	70
Tv.c7497_g1_i1.3200	FALSE	NA	Migut.F01222	AT3G56460	.	GroES-like zinc-binding alcohol dehydrogenase family protein	Quinone oxidoreductase-like protein 2 homolog	NA	NA	NA	NA	NA	NA	NA	NA	NA	NA	NA	NA	NA	NA	NA
Tv.c7515_g1_i2.5802	TRUE	0.868	Migut.N01617	AT1G12160	FMO GS-OX3	flavin-monooxygenase glucosinolate S-oxygenase 3	Flavin-containing monooxygenase FMO GS-OX-like 1	GO:0055114	oxidation-reduction process	8.89458	20.965	18.799	9.07299	9.24925	30.5521	25.0565	28.6419	20.5926	27.3232	13.5056	2	167
Tv.c7601_g1_i1.3677	FALSE	NA	Migut.K00503	AT4G29010	AIM1	Enoyl-CoA hydratase/isomerase family	Peroxisomal fatty acid beta-oxidation multifunctional protein AIM1	NA	NA	NA	NA	NA	NA	NA	NA	NA	NA	NA	NA	NA	NA	NA
Tv.c7606_g1_i1.3679	FALSE	NA	Migut.N03185	AT1G20270	.	2-oxoglutarate (2OG) and Fe(II)-dependent oxygenase superfamily protein	Probable prolyl 4-hydroxylase 3	NA	NA	45.2212	26.3475	30.3669	47.8631	64.7907	17.774	19.454	28.7658	17.4524	36.9014	22.1449	NA	NA
Tv.c7610_g1_i1.6528	FALSE	NA	Migut.N00269	AT5G43330	.	Lactate/malate dehydrogenase family protein	Malate dehydrogenase	NA	NA	NA	NA	NA	NA	NA	NA	NA	NA	NA	NA	NA	NA	NA
Tv.c7636_g1_i2.3290	TRUE	0.953	Migut.N00310	.	MLP423	MLP-like protein 423	Pathogenesis-related protein STH-2	GO:0006952	defense response	0	4.30515	5.0092	15220.9	4460.27	0	0	1.63694	0.605439	550.535	11.4346	1	89
Tv.c7653_g1_i1.3307	FALSE	NA	Migut.L01418	AT1G23740	.	Oxidoreductase, zinc-binding dehydrogenase family protein	2-methylene-furan-3-one reductase	NA	NA	150.734	260.899	296.354	456.621	160.401	114.503	148.332	114.642	92.4549	89.7845	89.5782	1	70
Tv.c7686_g3_i1.3714	FALSE	NA	Migut.L00720	AT5G66060	.	2-oxoglutarate (2OG) and Fe(II)-dependent oxygenase superfamily protein	Probable prolyl 4-hydroxylase 10	NA	NA	27.5108	34.5425	33.757	33.1517	42.4375	19.6357	17.6312	18.6214	14.9694	33.8175	20.4061	2	146
Tv.c7703_g1_i1.3342	TRUE	0.961	Migut.E00683	AT1G42970	GAPA-2	glyceraldehyde 3-phosphate dehydrogenase A subunit 2	Glyceraldehyde-3-phosphate dehydrogenase B, chloroplastic	GO:0055114	oxidation-reduction process	48.3088	226.962	213.956	13.4084	110.59	1139.13	1425.76	1082.78	796.957	3.0326	0.287135	4	228
Tv.c77032_g1_i2.22318	FALSE	NA	Migut.M01066	AT4G18480	CH-42,CH42,CHL11,CHLI-1,CHLI1	P-loop containing nucleoside triphosphate hydrolases superfamily protein	Magnesium-chelatase subunit ChlI, chloroplastic	NA	NA	0	0	0	17.9629	81.23	0	0	0	0	0.159247	0	2	86
Tv.c7723_g1_i2.3355	TRUE	0.92	Migut.N01323	AT1G68010	ATHPR1,HPR	hydroxypyruvate reductase	Glycerate dehydrogenase HPR, peroxisomal	GO:0055114	oxidation-reduction process	46.1082	135.993	103.095	11.8969	44.2478	410.187	520.748	287.911	232.114	1.78515	2.10078	3	213
Tv.c7752_g1_i1.3368	FALSE	NA	Migut.G00021	AT1G48030	mtLPD1	mitochondrial lipoamide dehydrogenase 1	Dihydrolipoyl dehydrogenase 1, mitochondrial	NA	NA	69.4847	75.6154	82.3877	101.739	40.1902	137.811	148.596	144.363	145.927	81.775	63.6918	4	214
Tv.c7759_g3_i1.3374	TRUE	0.805	Migut.I01151	AT1G17745	PGDH	D-3-phosphoglycerate dehydrogenase	D-3-phosphoglycerate dehydrogenase 2, chloroplastic	GO:0055114	oxidation-reduction process	8.47324	47.5771	52.0104	11.3166	28.619	29.2855	37.1186	54.9502	55.5161	38.0743	5.66777	4	113
Tv.c7771_g3_i4.3380	TRUE	0.958	Migut.E00683	AT3G26650	GAPA-2	glyceraldehyde 3-phosphate dehydrogenase A subunit 2	Glyceraldehyde-3-phosphate dehydrogenase A, chloroplastic	GO:0055114	oxidation-reduction process	57.0388	157.406	133.932	9.54642	70.2519	992.931	1351.42	793.16	1060.54	1.77602	0.479651	4	231
Tv.c7828_g1_i1.3408	FALSE	NA	Migut.C01043	AT1G77120	ADH,ADH1,ATADH,ATADH1	alcohol dehydrogenase 1	Alcohol dehydrogenase 1	NA	NA	157.715	4.37415	5.79196	0.570564	0	2.11865	0.657071	9.98512	9.55692	0.289965	0.0449335	2	73
Tv.c7832_g1_i1.3789	FALSE	NA	Migut.K00888	AT4G37990	ATCAD9,CAD9	cinnamyl alcohol dehydrogenase 9	Geraniol dehydrogenase 1	NA	NA	3336.94	1387.48	1472.95	178.152	371.637	284.437	296.096	291.765	247.322	334.446	451.952	2	67
Tv.c7860_g2_i3.3810	FALSE	NA	Migut.H00879	AT3G28480	.	Oxoglutarate/iron-dependent oxygenase	Probable prolyl 4-hydroxylase 7	NA	NA	73.2005	69.1222	77.0179	266.382	111.852	37.6418	25.8635	39.0152	32.2242	94.5311	31.8861	2	79
Tv.c7861_g1_i1.3811	TRUE	0.959	Migut.H02077	.	.	.	Polyphenol oxidase, chloroplastic	GO:0055114	oxidation-reduction process	3.60752	0.580059	0.644804	0	0	190.851	259.041	188.564	88.7757	0.163938	0	4	227
Tv.c7891_g1_i2.3824	FALSE	NA	Migut.C00885	AT4G39330	ATCAD9,CAD9	cinnamyl alcohol dehydrogenase 9	Probable cinnamyl alcohol dehydrogenase 6	NA	NA	17.0892	37.8944	34.7784	82.7626	33.8521	18.3446	24.2339	60.6934	29.6198	54.9448	3.14028	NA	NA
Tv.c7986_g1_i1.3880	TRUE	0.928	Migut.H02035	AT1G78510	SPS1	solanesyl diphosphate synthase 1	Solanesyl diphosphate synthase 1	GO:0015979	photosynthesis	20.8103	24.9136	20.2335	9.29904	21.613	58.6423	66.6686	82.9003	71.0824	6.19214	7.18965	4	225
Tv.c80013_g1_i1.14126	FALSE	NA	Migut.N02277	AT5G19890	.	Peroxidase superfamily protein	Peroxidase N	NA	NA	0	0	0	8.77714	9.23442	0	0	0	0	33.255	0	1	87
Tv.c8022_g2_i1.3902	TRUE	0.861	Migut.D00993	AT1G79750	ATNADP-ME4,NADP-ME4	NADP-malic enzyme 4	NADP-dependent malic enzyme, chloroplastic	GO:0055114	oxidation-reduction process	33.3415	39.687	36.4061	17.2081	30.0156	111.852	85.3184	169.061	157.805	57.3066	47.5251	3	206
Tv.c8078_g2_i2.0	TRUE	.	.	.	TvMenB	.	.	.	.	46.8234	82.4329	99.3334	17.2188	33.6666	29.6296	37.3423	60.6202	26.3205	46.5017	4.88347	3	56
Tv.c8081_g1_i1.3929	FALSE	NA	Migut.D00557	AT3G45140	ATLOX2,LOX2	lipoxygenase 2	Linoleate 13S-lipoxygenase 2-1, chloroplastic	NA	NA	2.11201	154.337	254.683	53.508	133.486	44.6711	103.036	797.346	640.435	193.304	499.11	1	45
Tv.c8126_g1_i1.3951	FALSE	NA	Migut.N00084	AT3G06860	ATMFP2,MFP2	multifunctional protein 2	Glyoxysomal fatty acid beta-oxidation multifunctional protein MFP-a	NA	NA	422.537	50.3746	53.2685	38.0111	31.9797	82.2309	72.3598	119.265	125.487	83.0946	107.265	1	68
Tv.c8130_g1_i2.3955	FALSE	NA	Migut.I01086	AT1G72520	.	PLAT/LH2 domain-containing lipoxygenase family protein	Linoleate 13S-lipoxygenase 3-1, chloroplastic	NA	NA	0.135039	1.41973	5.28793	1.85974	0.311959	43.6124	20.4108	69.0831	48.7715	3.47242	9.09407	3	205
Tv.c815_g1_i1.5951	TRUE	NA	Migut.J00892	AT3G26060	ATPRX Q	Thioredoxin superfamily protein	Peroxiredoxin Q, chloroplastic	NA	NA	108.4	64.3317	53.6131	14.0249	68.7494	169.065	213.523	172.971	127.772	13.533	8.7146	3	214
Tv.c82269_g1_i1.31707	FALSE	NA	Migut.H00794	AT2G21730	.	GroES-like zinc-binding alcohol dehydrogenase family protein	Alcohol dehydrogenase	NA	NA	NA	NA	NA	NA	NA	NA	NA	NA	NA	NA	NA	NA	NA
Tv.c82560_g1_i1.21327	TRUE	NA	Migut.L01403	AT3G48000	ALDH2B,ALDH2B7	aldehyde dehydrogenase 2B7	Aldehyde dehydrogenase family 2 member B4, mitochondrial	NA	NA	0	0	0	15.0996	49.9884	0	0	0	0	0.25259	0	2	81
Tv.c83664_g1_i1.18664	TRUE	NA	.	.	.	.	.	NA	NA	0.85435	137.108	149.12	1.62809	16.0993	2.8499	1.66531	1.55517	3.64161	2.28934	4.75264	5	122
Tv.c8418_g1_i1.10537	TRUE	0.949	Migut.D00799	AT5G58260	.	oxidoreductases, acting on NADH or NADPH, quinone or similar compound as acceptor	NAD(P)H-quinone oxidoreductase subunit N, chloroplastic	GO:0055114	oxidation-reduction process	1.12451	5.33467	3.68212	0.901995	0.260841	87.0902	104.438	49.4517	44.8733	1.38316	0.570178	4	225
Tv.c85129_g1_i1.31874	FALSE	NA	.	.	.	.	.	NA	NA	NA	NA	NA	NA	NA	NA	NA	NA	NA	NA	NA	NA	NA
Tv.c85697_g1_i1.31918	TRUE	NA	Migut.L00432	AT5G65840	.	Thioredoxin superfamily protein	.	NA	NA	41.2594	90.3054	79.4621	41.399	96.0635	72.0243	92.168	65.926	82.9121	19.6489	17.8938	2	128
Tv.c8581_g1_i1.11436	FALSE	NA	Migut.H01700	AT1G79040	PSBR	photosystem II subunit R	Photosystem II 10 kDa polypeptide, chloroplastic	NA	NA	298.595	3815.08	2759.61	339.554	964.317	3852.01	5956.32	2361.85	3998.24	95.783	333.368	3	188
Tv.c8585_g1_i1.11437	TRUE	0.942	Migut.H02075	.	.	.	Polyphenol oxidase I, chloroplastic	GO:0055114	oxidation-reduction process	39.6366	11.8375	10.8995	0.1103	33.6658	335.543	570.068	366.137	383.829	110.294	28.2978	4	230
Tv.c85970_g2_i1.20370	FALSE	NA	Migut.K00457	AT3G24503	ALDH1A,ALDH2C4,REF1	aldehyde dehydrogenase 2C4	Aldehyde dehydrogenase family 2 member C4	NA	NA	0	0	0	11.7848	54.0626	0	0	0	0	1.73988	0	2	86
Tv.c86275_g1_i4.27699	TRUE	0.955	Migut.A00273	AT5G11450	.	Mog1/PsbP/DUF1795-like photosystem II reaction center PsbP family protein	PsbP domain-containing protein 5, chloroplastic	GO:0015979	photosynthesis	27.6168	2.74831	4.05126	1.74882	1.45476	11.9301	22.4279	11.6634	10.343	0.892909	0.401	3	186
Tv.c86277_g1_i1.27700	FALSE	NA	Migut.O00560	AT3G04870	PDE181,SPC1,ZDS	zeta-carotene desaturase	Zeta-carotene desaturase, chloroplastic/chromoplastic	NA	NA	0	0	0	10.2958	15.2726	0	0	0	0	2.12493	0	1	72
Tv.c86573_g2_i1.31961	FALSE	NA	Migut.F00295	AT5G24020	ARC11,ATMIND1,MIND	septum site-determining protein (MIND)	Putative septum site-determining protein minD homolog, chloroplastic	NA	NA	0	0	0	1.43726	18.8779	0	0	0	0	0	0	2	87
Tv.c89137_g2_i1.22736	FALSE	NA	Migut.J01745	AT2G41680	NTRC	NADPH-dependent thioredoxin reductase C	NADPH-dependent thioredoxin reductase 3	NA	NA	0	0	0	7.37912	42.8208	0	0	0	0	0.533695	0	2	86
Tv.c89156_g1_i1.21490	FALSE	NA	Migut.B01907	AT3G61880	CYP78A9	cytochrome p450 78a9	Cytochrome P450 78A3	NA	NA	13.3216	81.8123	89.0357	27.5235	26.7454	98.3521	174.415	41.6743	116.215	118.833	47.0168	2	101
Tv.c89197_g1_i1.24546	FALSE	NA	Migut.N03020	AT3G11980	FAR2,MS2	Jojoba acyl CoA reductase-related male sterility protein	Fatty acyl-CoA reductase 2	NA	NA	35.6816	0.545871	0.530237	0	0	9.35901	32.3612	44.8886	18.0869	0	0	3	196
Tv.c89197_g1_i3.14464	TRUE	NA	Migut.N03020	AT3G11980	FAR2,MS2	Jojoba acyl CoA reductase-related male sterility protein	Fatty acyl-CoA reductase 2	NA	NA	0.125184	16.0637	25.4145	3.5086	12.2458	0.163521	0	0.774241	0.373307	20.0441	3.43696	4	118
Tv.c89389_g1_i1.18743	TRUE	0.951	Migut.C00582	AT1G45474	LHCA5	photosystem I light harvesting complex gene 5	Photosystem I chlorophyll a/b-binding protein 5, chloroplastic	GO:0009765	photosynthesis, light harvesting	8.55363	6.79132	5.04254	0.404305	3.75919	45.5419	68.183	37.5648	44.4481	0.299048	1.10676	3	223
Tv.c89750_g2_i1.26237	TRUE	0.999	Migut.H00386	AT4G37370	CYP81D8	cytochrome P450, family 81, subfamily D, polypeptide 8	Isoflavone 2'-hydroxylase	GO:0055114	oxidation-reduction process	0	0	0	112.246	95.6211	0	0	0	0	0.112101	0	1	70
Tv.c90027_g1_i2.14513	FALSE	NA	Migut.J00638	AT4G29740	ATCKX4,CKX4	cytokinin oxidase 4	Cytokinin dehydrogenase 4	NA	NA	0.09939	0.236335	0.104751	204.422	931.221	0.957789	2.04403	0.680302	1.32178	230.443	10.8966	1	83
Tv.c90027_g1_i3.23766	FALSE	NA	Migut.J00638	AT4G29740	ATCKX4,CKX4	cytokinin oxidase 4	Cytokinin dehydrogenase 4	NA	NA	0.0536218	0.377331	0.126613	39.4618	344.606	2.22088	1.77753	1.02743	1.84287	171.276	8.7305	1	85
Tv.c90163_g1_i1.27953	TRUE	NA	Migut.N01617	AT1G12200	FMO GS-OX3	flavin-monooxygenase glucosinolate S-oxygenase 3	Flavin-containing monooxygenase FMO GS-OX-like 2	NA	NA	2.06321	1.77454	0.758721	0.440155	5.93289	1.55485	1.53353	0.975131	0	2.04836	3.06996	1	48
Tv.c90264_g2_i1.20724	FALSE	NA	Migut.L01746	AT3G52970	CYP76G1	cytochrome P450, family 76, subfamily G, polypeptide 1	Cytochrome P450 76A2	NA	NA	0.620492	0.799798	1.53453	0.663464	0.128793	6.56032	12.3091	3.14116	1.96997	0.277411	1.32285	3	204
Tv.c91471_g3_i3.30165	FALSE	NA	Migut.H01313	AT1G30760	EDA28,MEE23	FAD-binding Berberine family protein	Flavin-dependent oxidoreductase FOX1	NA	NA	0	0	0	9.89649	38.581	0	0	0	0	1.76362	0	2	85
Tv.c92045_g1_i1.22478	FALSE	NA	Migut.J00773	AT5G15120	.	Protein of unknown function (DUF1637)	Plant cysteine oxidase 1	NA	NA	157.644	1.76285	3.0814	33.2394	3.2325	0.271178	2.42957	1.04981	2.2474	23.2286	3.3718	NA	NA
Tv.c92132_g2_i1.14662	TRUE	0.939	Migut.M01544	AT4G39490	CYP96A10	cytochrome P450, family 96, subfamily A, polypeptide 10	Alkane hydroxylase MAH1	GO:0055114	oxidation-reduction process	2.75728	0.628362	0.366169	0.277369	0	6.6712	36.4115	10.5043	13.2706	1.99877	2.08617	4	227
Tv.c92984_g1_i3.32453	TRUE	0.859	Migut.H01151	.	.	Peptide methionine sulfoxide reductase family protein	.	GO:0055114	oxidation-reduction process	3.69757	2.48966	2.80657	2.05856	2.39839	8.42929	4.24769	10.6852	6.00767	7.2624	4.00414	2	144
Tv.c93375_g1_i1.14765	TRUE	0.825	Migut.M00967	AT1G17020	ATSRG1,SRG1	senescence-related gene 1	Protein SRG1	GO:0055114	oxidation-reduction process	0	0	0	9.19033	76.9107	0	0	0	0	0	0	2	87
Tv.c93888_g1_i1.14828	TRUE	0.912	Migut.D00776	AT4G12800	PSAL	photosystem I subunit l	Photosystem I reaction center subunit XI, chloroplastic	GO:0015979	photosynthesis	34.3203	106.572	96.3012	7.17805	23.3773	548.379	873.744	212.756	510.648	1.42478	0.520587	3	215
Tv.c93888_g1_i2.32530	TRUE	0.914	Migut.D00776	AT4G12800	PSAL	photosystem I subunit l	Photosystem I reaction center subunit XI, chloroplastic	GO:0015979	photosynthesis	16.5311	62.828	53.2138	3.58352	8.82885	211.135	213.782	119.369	145.109	0.264038	0.108297	3	217
Tv.c93983_g3_i1.25827	FALSE	NA	Migut.L00200	AT5G67400	.	Peroxidase superfamily protein	Peroxidase 73	NA	NA	1.38881	7.22433	6.75204	2.96566	8.62277	6.49536	2.83032	2.34216	3.04646	15.5482	59.8891	1	71
Tv.c94027_g1_i1.14847	FALSE	NA	Migut.M01033	AT5G45860	PYL6,RCAR9	PYR1-like 6	Abscisic acid receptor PYL11	NA	NA	44.5511	0	0.381181	0.408504	0	0.355434	0.379929	2.30941	0.931748	0	0.3878	1	63
Tv.c94213_g3_i1.32558	FALSE	NA	Migut.D01428	ATCG00430	.	photosystem II reaction center protein G	NAD(P)H-quinone oxidoreductase subunit K, chloroplastic	NA	NA	NA	NA	NA	NA	NA	NA	NA	NA	NA	NA	NA	NA	NA
Tv.c94213_g3_i2.18856	FALSE	NA	Migut.D01428	ATCG00430	.	photosystem II reaction center protein G	NAD(P)H-quinone oxidoreductase subunit K, chloroplastic	NA	NA	0	0	0	3.8995	14.8628	0	0	0	0	0	0	2	86
Tv.c94297_g1_i2.14865	FALSE	NA	Migut.M00399	AT1G05260	.	Peroxidase superfamily protein	Peroxidase 3	NA	NA	0	0.786329	0.883618	31.8855	42.2221	0	0	0	0	2.55008	4.39206	1	95
Tv.c94468_g1_i1.18866	TRUE	0.86	Migut.E01289	AT1G12740	CYP87A2	cytochrome P450, family 87, subfamily A, polypeptide 2	Cytochrome P450 87A3	GO:0055114	oxidation-reduction process	0	3.83308	3.90068	0.146757	2.54269	0	0	0	0	0.946909	0.218381	5	117
Tv.c94479_g1_i1.14879	TRUE	0.874	Migut.H02080	AT1G14130	.	2-oxoglutarate (2OG) and Fe(II)-dependent oxygenase superfamily protein	2-oxoglutarate-dependent dioxygenase DAO	GO:0055114	oxidation-reduction process	0.458327	4.64466	5.8644	0.424121	1.71706	10.7121	12.4634	31.9343	23.5511	5.8387	1.18227	3	214
Tv.c94786_g1_i3.28257	TRUE	0.822	Migut.B01562	AT1G52800	.	2-oxoglutarate (2OG) and Fe(II)-dependent oxygenase superfamily protein	Probable 2-oxoglutarate-dependent dioxygenase AOP1.2	GO:0055114	oxidation-reduction process	0	2.59623	3.42773	0	1.21085	0	0	0	0	8.35021	1.72927	2	94
Tv.c95102_g1_i4.27898	TRUE	0.96	Migut.F01519	AT2G39470	PPL2	PsbP-like protein 2	Photosynthetic NDH subunit of lumenal location 1, chloroplastic	GO:0015979	photosynthesis	1.34187	5.22087	3.13749	0.388406	2.67766	22.6679	41.3118	19.964	25.618	0	0.231281	4	225
Tv.c95321_g1_i2.24805	TRUE	0.956	Migut.H02168	AT1G20020	ATLFNR2,FNR2	ferredoxin-NADP(+)-oxidoreductase 2	Ferredoxin--NADP reductase, chloroplastic	GO:0055114	oxidation-reduction process	41.7983	57.6944	48.3931	5.88979	40.9318	204.153	310.725	232.376	149.187	4.14819	2.56137	4	229
Tv.c95405_g1_i1.14959	TRUE	0.891	Migut.B00309	AT1G49570	.	Peroxidase superfamily protein	Peroxidase 10	GO:0055114	oxidation-reduction process	0	0.0948947	0	0	89.9142	0.41426	1.23605	1.46881	1.63782	8.72361	0.525136	2	87
Tv.c95421_g5_i2.28299	TRUE	NA	Migut.K00926	AT5G37510	CI76,EMB1467	NADH-ubiquinone dehydrogenase, mitochondrial, putative	NADH dehydrogenase [ubiquinone] iron-sulfur protein 1, mitochondrial	NA	NA	22.9289	10.4622	11.8031	4.96983	12.0634	68.6113	84.4156	82.4317	84.2102	80.0909	76.2548	2	164
Tv.c95628_g2_i1.32701	FALSE	NA	Migut.B01239	.	TRX P,TRX z	Thioredoxin z	Thioredoxin-like protein CITRX1, chloroplastic	NA	NA	19.8401	6.11842	4.77624	0	18.6415	15.9157	21.6481	9.90816	11.6091	4.2369	3.63243	2	135
Tv.c95797_g1_i2.25861	TRUE	0.962	Migut.H00824	AT2G28605	.	Photosystem II reaction center PsbP family protein	PsbP domain-containing protein 2, chloroplastic	GO:0015979	photosynthesis	17.7426	8.51536	8.70382	2.43548	2.85153	39.1066	36.7246	35.6425	19.2221	3.28641	2.18714	3	217
Tv.c96189_g1_i1.15033	FALSE	NA	Migut.B01376	.	.	Cysteine/Histidine-rich C1 domain family protein	.	NA	NA	0	24.7584	31.42	2.61974	4.9187	1.11872	0.766532	1.77137	3.55212	15.6223	9.41451	4	113
Tv.c96779_g3_i1.32820	TRUE	NA	Migut.M01264	AT4G05180	PSBQ,PSBQ-2,PSII-Q	photosystem II subunit Q-2	Oxygen-evolving enhancer protein 3-2, chloroplastic	NA	NA	0	0	0	90.5736	458.835	0	0	0	0	0.29045	0	2	86
Tv.c96899_g1_i1.32836	FALSE	NA	.	.	.	.	.	NA	NA	0	4.31574	4.61119	4.78882	1.46957	0	0.122858	0	0.486097	10.1833	4.68752	NA	NA
Tv.c96947_g1_i1.23546	FALSE	NA	Migut.H02504	AT4G36380	ROT3	Cytochrome P450 superfamily protein	3-epi-6-deoxocathasterone 23-monooxygenase	NA	NA	11.7526	3.79884	3.76975	3.36202	16.5808	33.7131	13.712	9.64761	15.9877	6.63684	16.536	NA	NA
Tv.c96975_g2_i1.32847	FALSE	NA	Migut.H01272	AT1G06680	OE23,OEE2,PSBP-1,PSII-P	photosystem II subunit P-1	Oxygen-evolving enhancer protein 2, chloroplastic	NA	NA	70.6492	220.44	177.75	22.5117	160.029	896.21	900.318	386.132	446.177	12.6616	9.64657	3	210
Tv.c97147_g1_i2.25228	FALSE	NA	.	.	.	.	.	NA	NA	0	0.355347	0.158366	18.5325	0	0	0	0	0	7.82591	0	NA	NA
Tv.c97269_g1_i1.15159	FALSE	NA	Migut.M00399	AT1G05260	.	Peroxidase superfamily protein	Peroxidase 3	NA	NA	0	0	0	65.7077	198.682	0	0	0	0	35.7029	0	1	78
Tv.c97334_g1_i2.31325	FALSE	NA	Migut.K01346	AT3G28490	.	Oxoglutarate/iron-dependent oxygenase	Probable prolyl 4-hydroxylase 7	NA	NA	1.27541	2.15775	2.87481	0.520689	0	0.158815	0	3.19133	1.50655	2.86617	0.712343	3	36
Tv.c97520_g1_i1.27857	TRUE	0.863	Migut.B00350	AT3G19270	CYP707A4	cytochrome P450, family 707, subfamily A, polypeptide 4	Abscisic acid 8'-hydroxylase 4	GO:0055114	oxidation-reduction process	0	0	0	0	0	0.408907	6.62071	7.09616	2.00965	0	0	3	218
Tv.c97933_g3_i1.15250	FALSE	NA	Migut.E00237	AT3G04120	GAPC,GAPC-1,GAPC1	glyceraldehyde-3-phosphate dehydrogenase C subunit 1	Glyceraldehyde-3-phosphate dehydrogenase 3, cytosolic	NA	NA	162.55	299.519	336.457	934.52	511.047	93.543	79.7141	105.959	75.9015	125.188	21.385	1	91
Tv.c98034_g1_i4.28310	TRUE	0.892	Migut.A00632	AT4G10960	UGE5	UDP-D-glucose/UDP-D-galactose 4-epimerase 5	UDP-glucose 4-epimerase 1	GO:0055114	oxidation-reduction process	57.8538	116.016	108.144	50.3646	28.1734	133.04	127.112	138.067	126.781	210.984	124.8	2	87
Tv.c98218_g2_i2.27112	TRUE	0.874	Migut.F01105	AT4G23340	.	2-oxoglutarate (2OG) and Fe(II)-dependent oxygenase superfamily protein	.	GO:0055114	oxidation-reduction process	1.93523	8.01903	9.59443	1.57586	11.3606	1.34927	2.84537	0.932915	1.56787	10.1733	18.6278	1	98
Tv.c98243_g5_i3.28514	FALSE	NA	Migut.H00897	AT5G39890	.	Protein of unknown function (DUF1637)	Plant cysteine oxidase 2	NA	NA	18.4215	1.69666	2.2428	15.0333	8.96009	0.189338	0.729322	1.15629	3.44151	9.88852	0.423834	NA	NA
Tv.c98590_g1_i1.15351	FALSE	NA	Migut.H00506	AT3G50820	OEC33,PSBO-2,PSBO2	photosystem II subunit O-2	Oxygen-evolving enhancer protein 1, chloroplastic	NA	NA	105.023	239.258	242.492	27.3763	111.994	1175.17	1103.37	562.289	738.535	17.3783	18.4567	3	219
Tv.c98828_g1_i2.15386	FALSE	NA	Migut.M01050	AT1G29040	.	.	.	NA	NA	14.0922	16.5871	15.3967	32.718	5.07124	11.2033	12.0027	5.25366	11.5816	3.76816	3.35742	1	39
Tv.c98890_g3_i1.33058	TRUE	0.906	Migut.N02987	AT1G76450	.	Photosystem II reaction center PsbP family protein	PsbP domain-containing protein 3, chloroplastic	GO:0015979	photosynthesis	8.84517	0.423599	0.718408	0	2.58358	7.97352	14.6366	7.74218	6.72686	0	0	3	200
Tv.c99410_g1_i2.23994	TRUE	0.929	Migut.M00186	AT3G14640	CYP72A15	cytochrome P450, family 72, subfamily A, polypeptide 15	Cytochrome P450 CYP72A219	GO:0055114	oxidation-reduction process	1.08317	0.357708	0.542987	0.38605	0	18.7401	24.8183	1.10132	0.983868	0.339151	0	3	198
Tv.c99721_g1_i1.19063	FALSE	NA	Migut.A01046	AT2G35660	CTF2A	FAD/NAD(P)-binding oxidoreductase family protein	.	NA	NA	7.84019	20.5243	25.5551	19.9701	11.4093	46.6078	48.9987	22.0416	24.7231	6.38625	13.9987	3	163
Tv.c99840_g1_i1.15537	TRUE	0.805	Migut.N03181	AT5G42180	.	Peroxidase superfamily protein	Peroxidase 64	GO:0055114	oxidation-reduction process	0.88947	57.4947	63.3168	5.27732	32.1027	1.31533	3.05261	0	0	59.5388	24.1866	3	113
